# Supplementary material for: N-[4-(Propyl­sulfamo­yl)phen­yl]acetamide
Source: Acta Crystallogr Sect E Struct Rep Online. 2012 Jan 7;68(Pt 2):o290–1. doi: 10.1107/S1600536811055528 (PMC3274984; doi:10.1107/S1600536811055528)
Supplement: Supplementary file 1 [file e-68-0o290-sup1.cif]

##############################################################################
#                                                                            #
# This CIF contains the data in a paper accepted for publication in          #
# Acta Crystallographica Section E. It conforms to the requirements of       #
# Notes for Authors for Acta Crystallographica Section E, and has been       #
# peer reviewed under the auspices of the IUCr Commission on Journals.       #
#                                                                            #
# Full details of the Crystallographic Information File format               #
# are given in the paper "The Crystallographic Information File (CIF):       #
# a New Standard Archive File for Crystallography" by S. R. Hall, F. H.      #
# Allen and I. D. Brown [Acta Cryst. (1991), A47, 655-685].                  #
#                                                                            #
# The current version of the core CIF dictionary is obtainable from          #
# ftp://ftp.iucr.org/pub/cif_core.dic.                                       #
#                                                                            #
# Software is freely available for graphical display of the structure(s)     #
# in this CIF. For information consult the CIF software page                 #
# http://www.iucr.org/resources/cif/software.                                #
#                                                                            #
# This file may be used for bona fide research purposes within the           #
# scientific community so long as proper attribution is given to the journal # 
# article from which it was obtained.                                        #
#                                                                            #
##############################################################################
data_global
_audit_creation_method     'PLATON <TABLE ACC> option'
_journal_date_recd_electronic     2011-12-22
_journal_date_accepted     2011-12-23
_journal_name_full     'Acta Crystallographica, Section E'
_journal_year     2012
_journal_volume     68
_journal_issue      2
_journal_page_first     o290
_journal_page_last     o291
_journal_paper_category     QO
_journal_paper_doi     10.1107/S1600536811055528
_journal_coeditor_code     XU5426
_publ_contact_author_name
;
Mehmet Akkurt
;
_publ_contact_author_address
; Department of Physics,
  Faculty of Sciences,
  Erciyes University,
  38039 Kayseri,
  Turkey
;
_publ_contact_author_email     'akkurt@erciyes.edu.tr'
_publ_contact_author_fax     '+90-352-4374933'
_publ_contact_author_phone     '+90-352-4374901 extra 33106'
_publ_section_title
;
<i>N</i>-[4-(Propylsulfamoyl)phenyl]acetamide
;
loop_
    _publ_author_name
    _publ_author_footnote
    _publ_author_address
    'Saba Ahmad' .
;
Department of Chemistry,
Government College University,
Lahore 54000,
Pakistan
;
    'Muhammad Akhyar Farrukh'
                'Additional correspondence author, e-mail: akhyar100@gmail.com.'
;
Department of Chemistry,
Government College University,
Lahore 54000,
Pakistan
;
    'Fahim Ashraf Qureshi' .
;
Department of Chemistry,
Government College University,
Lahore 54000,
Pakistan
;
    'Islam Ullah Khan' .
;
Department of Chemistry,
Government College University,
Lahore 54000,
Pakistan
;
    'Mehmet Akkurt' .
;
Department of Physics,
Faculty of Sciences,
Erciyes University,
38039 Kayseri,
Turkey
;
data_I
_chemical_name_systematic
;
<i>N</i>-[4-(Propylsulfamoyl)phenyl]acetamide
;
_chemical_name_common     ?
_chemical_formula_moiety     'C11 H16 N2 O3 S'
_chemical_formula_sum     'C11 H16 N2 O3 S'
_chemical_formula_structural     ?
_chemical_formula_iupac     'C11 H16 N2 O3 S'
_chemical_formula_weight     256.33
_chemical_melting_point     ?
_symmetry_cell_setting     orthorhombic
_symmetry_space_group_name_H-M     'P b c a'
_symmetry_space_group_name_Hall     '-P 2ac 2ab'
loop_
    _symmetry_equiv_pos_site_id
    _symmetry_equiv_pos_as_xyz
    1 x,y,z
    2 1/2-x,-y,1/2+z
    3 1/2+x,1/2-y,-z
    4 -x,1/2+y,1/2-z
    5 -x,-y,-z
    6 1/2+x,y,1/2-z
    7 1/2-x,1/2+y,z
    8 x,1/2-y,1/2+z
_cell_length_a     8.7791(6)
_cell_length_b     14.1747(11)
_cell_length_c     20.1577(14)
_cell_angle_alpha     90
_cell_angle_beta     90
_cell_angle_gamma     90
_cell_volume     2508.5(3)
_cell_formula_units_Z     8
_cell_measurement_reflns_used     1934
_cell_measurement_theta_min     2.87
_cell_measurement_theta_max     21.94
_cell_measurement_temperature     296(2)
_cell_special_details
;
;
_exptl_crystal_description     block
_exptl_crystal_colour     colourless
_exptl_crystal_size_max     0.125
_exptl_crystal_size_mid     0.116
_exptl_crystal_size_min     0.10
_exptl_crystal_size_rad     ?
_exptl_crystal_density_diffrn     1.357
_exptl_crystal_density_meas     ?
_exptl_crystal_density_method     'Not Measured'
_exptl_crystal_F_000     1088
_exptl_absorpt_coefficient_mu     0.257
_exptl_absorpt_correction_type     none
_exptl_absorpt_process_details     ?
_exptl_absorpt_correction_T_min     ?
_exptl_absorpt_correction_T_max     ?
_exptl_special_details
;
;
_diffrn_ambient_temperature     296(2)
_diffrn_radiation_type     'MoK\a'
_diffrn_radiation_wavelength     0.71073
_diffrn_radiation_source     'sealed tube'
_diffrn_radiation_monochromator     'graphite'
_diffrn_measurement_device_type     'Bruker APEXII CCD'
_diffrn_measurement_method     '\f and \w scans'
_diffrn_detector_area_resol_mean     ?
_diffrn_reflns_number     22013
_diffrn_reflns_av_R_equivalents     0.0770
_diffrn_reflns_av_sigmaI/netI     0.0581
_diffrn_reflns_theta_min     2.02
_diffrn_reflns_theta_max     28.30
_diffrn_reflns_theta_full     28.30
_diffrn_measured_fraction_theta_max     0.997
_diffrn_measured_fraction_theta_full     0.997
_diffrn_reflns_limit_h_min     -10
_diffrn_reflns_limit_h_max     11
_diffrn_reflns_limit_k_min     -18
_diffrn_reflns_limit_k_max     18
_diffrn_reflns_limit_l_min     -26
_diffrn_reflns_limit_l_max     23
_diffrn_reflns_reduction_process
;
;
_diffrn_standards_number     0
_diffrn_standards_interval_count     ?
_diffrn_standards_decay_%     ?
_refine_special_details
;
Refinement on <i>F</i>^2^ for ALL reflections except those flagged by the user
for potential systematic errors. Weighted <i>R</i>-factors <i>wR</i> and all
goodnesses of fit <i>S</i> are based on <i>F</i>^2^, conventional
<i>R</i>-factors <i>R</i> are based on <i>F</i>, with <i>F</i> set to zero for
negative <i>F</i>^2^. The observed criterion of <i>F</i>^2^ > \s(<i>F</i>^2^)
is used only for calculating -<i>R</i>-factor-obs <i>etc</i>. and is not
relevant to the choice of reflections for refinement. <i>R</i>-factors based
on <i>F</i>^2^ are statistically about twice as large as those based on
<i>F</i>, and <i>R</i>-factors based on ALL data will be even larger.
;
_reflns_number_total     3103
_reflns_number_gt     1579
_reflns_threshold_expression     I>2\s(I)
_refine_ls_structure_factor_coef     Fsqd
_refine_ls_matrix_type     full
_refine_ls_R_factor_all     0.1359
_refine_ls_R_factor_gt     0.0572
_refine_ls_wR_factor_gt     0.1355
_refine_ls_wR_factor_ref     0.1728
_refine_ls_goodness_of_fit_ref     1.007
_refine_ls_restrained_S_all     1.007
_refine_ls_number_reflns     3103
_refine_ls_number_parameters     164
_refine_ls_number_restraints     2
_refine_ls_number_constraints     ?
_refine_ls_hydrogen_treatment     mixed
_refine_ls_weighting_scheme     calc
_refine_ls_weighting_details
         'calc w=1/[\s^2^(Fo^2^)+(0.0795P)^2^+0.2926P] where P=(Fo^2^+2Fc^2^)/3'
_atom_sites_solution_hydrogens     geom
_atom_sites_solution_primary     direct
_atom_sites_solution_secondary     difmap
_refine_ls_shift/su_max     0.000
_refine_ls_shift/su_mean     0.000
_refine_diff_density_max     0.279
_refine_diff_density_min     -0.275
_refine_ls_extinction_method     'none'
_refine_ls_abs_structure_details     ?
_refine_ls_abs_structure_Flack     .
loop_
    _atom_type_symbol
    _atom_type_description
    _atom_type_scat_dispersion_real
    _atom_type_scat_dispersion_imag
    _atom_type_scat_source
    C C 0.0033 0.0016 ' International Tables Vol C Tables 4.2.6.8 and 6.1.1.4'
    H H 0.0000 0.0000 ' International Tables Vol C Tables 4.2.6.8 and 6.1.1.4'
    N N 0.0061 0.0033 ' International Tables Vol C Tables 4.2.6.8 and 6.1.1.4'
    O O 0.0106 0.0060 ' International Tables Vol C Tables 4.2.6.8 and 6.1.1.4'
    S S 0.1246 0.1234 ' International Tables Vol C Tables 4.2.6.8 and 6.1.1.4'
_computing_data_collection     'APEX2 (Bruker, 2007)'
_computing_cell_refinement     'SAINT (Bruker, 2007)'
_computing_data_reduction     'SAINT (Bruker, 2007)'
_computing_structure_solution     'SIR97 (Altomare <i>et al.</i>, 1999)'
_computing_structure_refinement     'SHELXL97 (Sheldrick, 2008)'
_computing_molecular_graphics     'ORTEP-3 for Windows (Farrugia, 1997)'
_computing_publication_material
                                'WinGX (Farrugia, 1999) and PLATON (Spek, 2009)'
loop_
    _atom_site_type_symbol
    _atom_site_label
    _atom_site_fract_x
    _atom_site_fract_y
    _atom_site_fract_z
    _atom_site_U_iso_or_equiv
    _atom_site_thermal_displace_type
    _atom_site_calc_flag
    _atom_site_refinement_flags
    _atom_site_occupancy
    _atom_site_disorder_assembly
    _atom_site_disorder_group
    S S1 0.08384(8) 0.62424(6) 0.34117(4) 0.0520(3) Uani d . 1.000 . .
    O O1 0.0871(3) 0.55742(16) 0.28801(9) 0.0662(8) Uani d . 1.000 . .
    O O2 -0.0349(2) 0.61902(17) 0.38968(11) 0.0702(9) Uani d . 1.000 . .
    O O3 0.6209(3) 0.63450(16) 0.58686(10) 0.0681(9) Uani d . 1.000 . .
    N N1 0.0734(3) 0.7275(2) 0.30872(12) 0.0530(9) Uani d D 1.000 . .
    N N2 0.6813(3) 0.61300(18) 0.47900(11) 0.0492(9) Uani d D 1.000 . .
    C C1 0.2273(4) 0.8744(3) 0.1670(2) 0.0893(16) Uani d . 1.000 . .
    C C2 0.1289(4) 0.8443(3) 0.22353(19) 0.0803(16) Uani d . 1.000 . .
    C C3 0.1785(3) 0.7554(2) 0.25581(13) 0.0557(10) Uani d . 1.000 . .
    C C4 0.2588(3) 0.61648(19) 0.38364(13) 0.0431(10) Uani d . 1.000 . .
    C C5 0.2664(3) 0.6361(2) 0.45047(14) 0.0532(10) Uani d . 1.000 . .
    C C6 0.4031(3) 0.6343(2) 0.48376(14) 0.0546(10) Uani d . 1.000 . .
    C C7 0.5362(3) 0.61413(19) 0.44927(13) 0.0419(9) Uani d . 1.000 . .
    C C8 0.5275(3) 0.5935(2) 0.38184(13) 0.0474(10) Uani d . 1.000 . .
    C C9 0.3906(3) 0.5945(2) 0.34959(13) 0.0492(10) Uani d . 1.000 . .
    C C10 0.7159(4) 0.6219(2) 0.54421(15) 0.0494(11) Uani d . 1.000 . .
    C C11 0.8829(3) 0.6153(2) 0.56009(17) 0.0667(14) Uani d . 1.000 . .
    H H1A 0.32730 0.88930 0.18310 0.1340 Uiso c R 1.000 . .
    H H1B 0.18390 0.92900 0.14620 0.1340 Uiso c R 1.000 . .
    H H1C 0.23410 0.82410 0.13520 0.1340 Uiso c R 1.000 . .
    H H1N 0.071(3) 0.7722(14) 0.3372(10) 0.047(9) Uiso d D 1.000 . .
    H H2A 0.12780 0.89410 0.25650 0.0960 Uiso c R 1.000 . .
    H H2B 0.02550 0.83630 0.20750 0.0960 Uiso c R 1.000 . .
    H H2N 0.754(2) 0.604(2) 0.4517(12) 0.060(10) Uiso d D 1.000 . .
    H H3A 0.18360 0.70560 0.22290 0.0670 Uiso c R 1.000 . .
    H H3B 0.27970 0.76380 0.27420 0.0670 Uiso c R 1.000 . .
    H H5 0.17760 0.65070 0.47350 0.0640 Uiso c R 1.000 . .
    H H6 0.40650 0.64660 0.52910 0.0660 Uiso c R 1.000 . .
    H H8 0.61580 0.57900 0.35850 0.0570 Uiso c R 1.000 . .
    H H9 0.38620 0.58020 0.30460 0.0590 Uiso c R 1.000 . .
    H H11A 0.92890 0.67640 0.55550 0.1000 Uiso c R 1.000 . .
    H H11B 0.93090 0.57180 0.53010 0.1000 Uiso c R 1.000 . .
    H H11C 0.89560 0.59340 0.60480 0.1000 Uiso c R 1.000 . .
loop_
    _atom_site_aniso_label
    _atom_site_aniso_U_11
    _atom_site_aniso_U_22
    _atom_site_aniso_U_33
    _atom_site_aniso_U_12
    _atom_site_aniso_U_13
    _atom_site_aniso_U_23
    S1 0.0345(4) 0.0769(6) 0.0447(4) -0.0061(4) -0.0052(3) 0.0085(4)
    O1 0.0641(15) 0.0778(16) 0.0568(12) -0.0094(12) -0.0178(11) -0.0047(12)
    O2 0.0343(12) 0.116(2) 0.0604(13) -0.0096(12) 0.0010(10) 0.0234(13)
    O3 0.0522(14) 0.1056(19) 0.0465(12) -0.0005(12) -0.0017(11) -0.0090(12)
    N1 0.0418(15) 0.0712(19) 0.0461(14) 0.0069(13) -0.0014(12) 0.0017(13)
    N2 0.0309(14) 0.0773(18) 0.0395(13) 0.0056(12) 0.0018(11) 0.0019(12)
    C1 0.051(2) 0.117(3) 0.100(3) -0.003(2) 0.003(2) 0.049(2)
    C2 0.055(2) 0.103(3) 0.083(3) 0.014(2) 0.008(2) 0.037(2)
    C3 0.0451(18) 0.075(2) 0.0471(16) -0.0035(17) 0.0025(14) 0.0057(16)
    C4 0.0339(16) 0.0585(19) 0.0370(14) -0.0018(13) -0.0012(11) 0.0061(13)
    C5 0.0311(16) 0.085(2) 0.0436(16) 0.0025(15) 0.0065(13) 0.0038(15)
    C6 0.0385(17) 0.092(2) 0.0334(14) 0.0001(16) 0.0019(13) 0.0000(14)
    C7 0.0328(15) 0.0541(18) 0.0388(14) 0.0023(13) 0.0016(12) 0.0059(13)
    C8 0.0353(16) 0.063(2) 0.0438(16) 0.0039(14) 0.0058(12) 0.0025(14)
    C9 0.0422(18) 0.069(2) 0.0363(15) 0.0029(14) 0.0004(13) -0.0001(14)
    C10 0.0410(18) 0.056(2) 0.0512(18) -0.0010(15) -0.0058(14) 0.0038(14)
    C11 0.043(2) 0.092(3) 0.065(2) -0.0018(17) -0.0138(16) 0.0075(18)
_geom_special_details
;
Bond distances, angles <i>etc</i>. have been calculated using the rounded
fractional coordinates. All su's are estimated from the variances of the
(full) variance-covariance matrix. The cell e.s.d.'s are taken into account in
the estimation of distances, angles and torsion angles
;
loop_
    _geom_bond_atom_site_label_1
    _geom_bond_atom_site_label_2
    _geom_bond_site_symmetry_1
    _geom_bond_site_symmetry_2
    _geom_bond_distance
    _geom_bond_publ_flag
    S1 O1 . . 1.431(2) no
    S1 O2 . . 1.431(2) no
    S1 N1 . . 1.606(3) no
    S1 C4 . . 1.762(3) no
    O3 C10 . . 1.211(4) no
    N1 C3 . . 1.465(4) no
    N2 C7 . . 1.408(4) no
    N2 C10 . . 1.355(4) no
    N1 H1N . . 0.86(2) no
    N2 H2N . . 0.85(2) no
    C1 C2 . . 1.492(5) no
    C2 C3 . . 1.484(5) no
    C4 C9 . . 1.381(4) no
    C4 C5 . . 1.377(4) no
    C5 C6 . . 1.375(4) no
    C6 C7 . . 1.389(4) no
    C7 C8 . . 1.392(4) no
    C8 C9 . . 1.367(4) no
    C10 C11 . . 1.504(4) no
    C1 H1A . . 0.9600 no
    C1 H1B . . 0.9600 no
    C1 H1C . . 0.9600 no
    C2 H2A . . 0.9700 no
    C2 H2B . . 0.9700 no
    C3 H3A . . 0.9700 no
    C3 H3B . . 0.9700 no
    C5 H5 . . 0.9300 no
    C6 H6 . . 0.9300 no
    C8 H8 . . 0.9300 no
    C9 H9 . . 0.9300 no
    C11 H11A . . 0.9600 no
    C11 H11B . . 0.9600 no
    C11 H11C . . 0.9600 no
loop_
    _geom_angle_atom_site_label_1
    _geom_angle_atom_site_label_2
    _geom_angle_atom_site_label_3
    _geom_angle_site_symmetry_1
    _geom_angle_site_symmetry_2
    _geom_angle_site_symmetry_3
    _geom_angle
    _geom_angle_publ_flag
    O1 S1 O2 . . . 119.48(15) no
    O1 S1 N1 . . . 107.43(13) no
    O1 S1 C4 . . . 107.77(14) no
    O2 S1 N1 . . . 106.49(14) no
    O2 S1 C4 . . . 107.44(13) no
    N1 S1 C4 . . . 107.73(13) no
    S1 N1 C3 . . . 120.5(2) no
    C7 N2 C10 . . . 127.9(3) no
    S1 N1 H1N . . . 113.8(13) no
    C3 N1 H1N . . . 107.7(16) no
    C7 N2 H2N . . . 113.9(15) no
    C10 N2 H2N . . . 118.2(15) no
    C1 C2 C3 . . . 114.1(3) no
    N1 C3 C2 . . . 111.3(2) no
    C5 C4 C9 . . . 119.4(2) no
    S1 C4 C5 . . . 120.3(2) no
    S1 C4 C9 . . . 120.2(2) no
    C4 C5 C6 . . . 121.1(3) no
    C5 C6 C7 . . . 119.6(3) no
    N2 C7 C6 . . . 123.4(2) no
    N2 C7 C8 . . . 117.6(2) no
    C6 C7 C8 . . . 119.1(2) no
    C7 C8 C9 . . . 120.7(2) no
    C4 C9 C8 . . . 120.2(2) no
    O3 C10 C11 . . . 122.0(3) no
    N2 C10 C11 . . . 114.8(3) no
    O3 C10 N2 . . . 123.2(3) no
    C2 C1 H1A . . . 110.00 no
    C2 C1 H1B . . . 110.00 no
    C2 C1 H1C . . . 109.00 no
    H1A C1 H1B . . . 109.00 no
    H1A C1 H1C . . . 109.00 no
    H1B C1 H1C . . . 109.00 no
    C1 C2 H2A . . . 109.00 no
    C1 C2 H2B . . . 109.00 no
    C3 C2 H2A . . . 109.00 no
    C3 C2 H2B . . . 109.00 no
    H2A C2 H2B . . . 108.00 no
    N1 C3 H3A . . . 109.00 no
    N1 C3 H3B . . . 109.00 no
    C2 C3 H3A . . . 109.00 no
    C2 C3 H3B . . . 109.00 no
    H3A C3 H3B . . . 108.00 no
    C4 C5 H5 . . . 119.00 no
    C6 C5 H5 . . . 119.00 no
    C5 C6 H6 . . . 120.00 no
    C7 C6 H6 . . . 120.00 no
    C7 C8 H8 . . . 120.00 no
    C9 C8 H8 . . . 120.00 no
    C4 C9 H9 . . . 120.00 no
    C8 C9 H9 . . . 120.00 no
    C10 C11 H11A . . . 109.00 no
    C10 C11 H11B . . . 109.00 no
    C10 C11 H11C . . . 109.00 no
    H11A C11 H11B . . . 109.00 no
    H11A C11 H11C . . . 109.00 no
    H11B C11 H11C . . . 109.00 no
loop_
    _geom_torsion_atom_site_label_1
    _geom_torsion_atom_site_label_2
    _geom_torsion_atom_site_label_3
    _geom_torsion_atom_site_label_4
    _geom_torsion_site_symmetry_1
    _geom_torsion_site_symmetry_2
    _geom_torsion_site_symmetry_3
    _geom_torsion_site_symmetry_4
    _geom_torsion
    _geom_torsion_publ_flag
    O1 S1 N1 C3 . . . . -49.8(3) no
    O2 S1 N1 C3 . . . . -178.9(2) no
    C4 S1 N1 C3 . . . . 66.1(2) no
    N1 S1 C4 C9 . . . . -82.9(3) no
    N1 S1 C4 C5 . . . . 94.4(2) no
    O1 S1 C4 C5 . . . . -149.9(2) no
    O2 S1 C4 C5 . . . . -20.0(3) no
    O1 S1 C4 C9 . . . . 32.8(3) no
    O2 S1 C4 C9 . . . . 162.8(2) no
    S1 N1 C3 C2 . . . . 167.9(2) no
    C10 N2 C7 C6 . . . . 6.5(5) no
    C7 N2 C10 C11 . . . . 178.6(3) no
    C10 N2 C7 C8 . . . . -173.2(3) no
    C7 N2 C10 O3 . . . . -1.6(5) no
    C1 C2 C3 N1 . . . . -177.3(3) no
    S1 C4 C5 C6 . . . . -177.2(2) no
    S1 C4 C9 C8 . . . . 176.5(2) no
    C5 C4 C9 C8 . . . . -0.9(4) no
    C9 C4 C5 C6 . . . . 0.1(4) no
    C4 C5 C6 C7 . . . . 1.2(4) no
    C5 C6 C7 N2 . . . . 178.4(3) no
    C5 C6 C7 C8 . . . . -1.8(4) no
    N2 C7 C8 C9 . . . . -179.2(3) no
    C6 C7 C8 C9 . . . . 1.1(4) no
    C7 C8 C9 C4 . . . . 0.3(4) no
loop_
    _geom_hbond_atom_site_label_D
    _geom_hbond_atom_site_label_H
    _geom_hbond_atom_site_label_A
    _geom_hbond_site_symmetry_A
    _geom_hbond_distance_DH
    _geom_hbond_distance_HA
    _geom_hbond_distance_DA
    _geom_hbond_angle_DHA
    _geom_hbond_publ_flag
    N1 H1N O3 3_466 0.86(2) 2.07(2) 2.904(3) 165(2) yes
    N2 H2N O2 1_655 0.85(2) 2.25(2) 3.075(3) 164(2) yes
    C9 H9 O1 6_555 0.93 2.59 3.308(3) 135 yes
