# Supplementary material for: N-[4-(Propyl­sulfamo­yl)phen­yl]acetamide
Source: Acta Crystallogr Sect E Struct Rep Online. 2012 Jan 7;68(Pt 2):o290–1. doi: 10.1107/S1600536811055528 (PMC3274984; doi:10.1107/S1600536811055528)
Supplement: Supplementary file 2 [file e-68-0o290-Isup2.hkl]

# 
# h,k,l, Fc-squared, Fo-squared, sigma(Fo-squared) and status flag 
# 
data_I
_shelx_title ' MAF-8 in Pbca' 
_shelx_refln_list_code          4 
_shelx_F_calc_maximum      455.32 
_exptl_crystal_F_000      1088.00 
_reflns_d_resolution_high  0.7496 
 
loop_ 
 _symmetry_equiv_pos_as_xyz 
 'x, y, z' 
 '-x+1/2, -y, z+1/2' 
 '-x, y+1/2, -z+1/2' 
 'x+1/2, -y+1/2, -z' 
 '-x, -y, -z' 
 'x-1/2, y, -z-1/2' 
 'x, -y-1/2, z-1/2' 
 '-x-1/2, y-1/2, z' 
 
_cell_length_a     8.7791 
_cell_length_b    14.1747 
_cell_length_c    20.1577 
_cell_angle_alpha  90.000 
_cell_angle_beta   90.000 
_cell_angle_gamma  90.000 
 
_shelx_F_squared_multiplier     1.000 
 
loop_ 
 _refln_index_h 
 _refln_index_k 
 _refln_index_l 
 _refln_F_squared_calc 
 _refln_F_squared_meas 
 _refln_F_squared_sigma 
 _refln_observed_status 
   2   0   0     1663.06     2305.04     60.69 o 
   4   0   0     4000.03     4637.81    183.20 o 
   6   0   0    10082.08    11611.66    634.42 o 
  10   0   0      180.62      284.19     48.03 o 
   2   1   0    32056.86    36040.77    816.68 o 
   4   1   0      109.56       97.15     15.27 o 
   6   1   0      347.53      404.32     38.68 o 
   8   1   0      143.77      112.07     32.02 o 
  10   1   0      521.02      485.20     40.16 o 
   2   2   0     1150.03     1059.37     25.09 o 
   4   2   0        8.80       13.56     15.07 o 
   6   2   0        9.98        7.70     17.50 o 
   8   2   0      141.30      102.07     36.02 o 
  10   2   0        6.46       41.82     64.04 o 
   2   3   0     1214.05     1025.71     16.99 o 
   4   3   0       97.20       48.19     14.36 o 
   6   3   0      273.06      320.78     21.04 o 
   8   3   0       75.67      139.23     36.14 o 
  10   3   0       69.30       57.94     28.37 o 
   0   4   0   207313.39   196961.36   3135.66 o 
   2   4   0       69.38       54.27      6.06 o 
   4   4   0       64.65       49.76     11.19 o 
   6   4   0     3914.31     3875.01     70.06 o 
   8   4   0      314.53      272.29     24.39 o 
  10   4   0       53.08       -3.28     26.92 o 
   2   5   0       79.57       62.21      6.12 o 
   4   5   0      227.95      269.86     14.99 o 
   6   5   0      164.23      165.94     15.12 o 
   8   5   0       58.61       69.61     23.92 o 
  10   5   0        4.75       24.04     39.62 o 
   0   6   0    12373.71    11491.06    190.43 o 
   2   6   0      696.54      660.67     18.39 o 
   4   6   0        4.08       23.19     11.29 o 
   6   6   0        1.00        0.34     14.70 o 
   8   6   0       76.94       90.33     26.40 o 
  10   6   0       16.42       44.52     57.91 o 
   2   7   0     1179.42     1254.78     28.37 o 
   4   7   0        7.23        2.62     11.92 o 
   6   7   0      942.30      993.99     36.12 o 
   8   7   0        5.52      -27.22     32.27 o 
  10   7   0      238.08      239.65     58.04 o 
   0   8   0    29717.59    29866.85    797.43 o 
   2   8   0      223.64      210.75     14.33 o 
   4   8   0        3.35      -11.70     11.70 o 
   6   8   0     1058.53     1103.14     54.48 o 
   8   8   0       34.15       46.52     27.93 o 
  10   8   0       13.96      -24.27     43.03 o 
   2   9   0     1819.95     1785.55     53.55 o 
   4   9   0        3.99        7.37     16.49 o 
   6   9   0       67.64       35.02     28.30 o 
   8   9   0      154.69      149.81     32.49 o 
  10   9   0       87.38       82.31     37.90 o 
   0  10   0       28.80       51.49     23.06 o 
   2  10   0       78.81       94.30     16.42 o 
   4  10   0      244.48      276.74     26.73 o 
   6  10   0       41.22       54.12     31.82 o 
   8  10   0       11.47       -5.75     38.15 o 
   2  11   0       37.43       49.99     17.06 o 
   4  11   0       25.56       63.05     23.23 o 
   6  11   0      137.89      109.86     33.05 o 
   8  11   0       23.77       36.02     33.61 o 
   0  12   0     2227.52     2422.07    147.10 o 
   2  12   0        0.47        8.12     16.44 o 
   4  12   0        2.27       20.51     26.30 o 
   6  12   0      571.47      578.46     52.30 o 
   8  12   0       11.09        2.33     34.65 o 
   2  13   0      198.82      186.74     23.69 o 
   4  13   0      115.84      119.57     33.23 o 
   6  13   0       23.22       29.61     34.65 o 
   8  13   0       93.38       85.74     39.55 o 
   0  14   0      114.49      185.77     33.88 o 
   2  14   0        4.05        6.66     18.62 o 
   4  14   0       14.56       37.26     50.03 o 
   6  14   0       18.55        3.79     37.02 o 
   2  15   0      126.56      183.49     29.21 o 
   4  15   0        0.65        6.39     29.62 o 
   6  15   0        9.69       34.92     34.48 o 
   0  16   0      221.63      260.17     56.04 o 
   2  16   0       16.08        5.61     23.86 o 
   4  16   0        0.23       -9.26     30.40 o 
   6  16   0       50.96        1.23     36.47 o 
   2  17   0        4.46       23.08     31.82 o 
   4  17   0        0.46       64.04     36.79 o 
   0  18   0       27.10       82.05     54.04 o 
   2  18   0        0.80       18.30     34.65 o 
   1   1   1      763.14      751.93     12.35 o 
   2   1   1     1321.70     1314.38     33.16 o 
   3   1   1     1936.27     2238.05     34.05 o 
   4   1   1     4723.16     5432.93     90.60 o 
   5   1   1     1319.30     1488.56     30.14 o 
   6   1   1        8.98        5.23     11.48 o 
   7   1   1       27.84       18.79     11.94 o 
   8   1   1      163.94      133.59     25.35 o 
   9   1   1       57.65       29.42     26.15 o 
  10   1   1      455.83      474.00     33.80 o 
  11   1   1       33.61       27.04     22.30 o 
   0   2   1    23623.79    22473.48    358.58 o 
   1   2   1       26.17       19.16      2.47 o 
   2   2   1    15475.69    16272.67    172.41 o 
   3   2   1      627.67      833.88     18.16 o 
   4   2   1      102.20      129.55      9.25 o 
   5   2   1      668.92      672.05     20.50 o 
   6   2   1     2901.68     3188.25     56.02 o 
   7   2   1     3967.92     4116.34     76.29 o 
   8   2   1      444.52      449.90     75.38 o 
   9   2   1      555.65      487.97     31.37 o 
  10   2   1       29.10        6.56     18.61 o 
  11   2   1      405.87      413.81     30.20 o 
   1   3   1      211.34      218.45      4.93 o 
   2   3   1      430.38      489.50      8.59 o 
   3   3   1     1897.78     1966.40     27.92 o 
   4   3   1     1099.48     1130.41     19.61 o 
   5   3   1      361.09      355.28     11.84 o 
   6   3   1       45.28       28.31      8.62 o 
   7   3   1        1.49       10.28     10.45 o 
   8   3   1       70.05       57.68     32.97 o 
   9   3   1      103.07       94.73     24.04 o 
  10   3   1      402.20      416.17     27.51 o 
  11   3   1       23.32        7.27     20.25 o 
   0   4   1    10932.31    11008.10    138.61 o 
   1   4   1      508.15      396.12      7.18 o 
   2   4   1      842.18      785.80     11.91 o 
   3   4   1        0.12       -4.80      4.80 o 
   4   4   1      499.87      559.03     15.92 o 
   5   4   1      154.09      159.49     10.59 o 
   6   4   1       50.29       59.70      9.96 o 
   7   4   1      164.90      161.21     12.10 o 
   8   4   1      101.35      115.06     16.53 o 
   9   4   1       15.54       41.33     21.78 o 
  10   4   1       16.54       10.95     19.83 o 
  11   4   1        2.31      -11.37     22.45 o 
   1   5   1      985.83      956.70     12.71 o 
   2   5   1      140.53      123.37      5.32 o 
   3   5   1      624.22      588.01     11.58 o 
   4   5   1      704.03      621.84     15.59 o 
   5   5   1      983.79      970.74     20.13 o 
   6   5   1       21.61       13.07      8.79 o 
   7   5   1        0.16        8.60     11.71 o 
   8   5   1        8.32        2.15     18.50 o 
   9   5   1        3.52       25.85     17.55 o 
  10   5   1      130.00      143.82     22.89 o 
  11   5   1       23.39       -3.37     23.86 o 
   0   6   1      511.63      532.59     38.36 o 
   1   6   1      102.44      107.08      5.51 o 
   2   6   1      759.25      662.28     11.94 o 
   3   6   1      280.67      312.41     10.03 o 
   4   6   1      342.20      364.04     13.57 o 
   5   6   1      258.28      255.09     11.87 o 
   6   6   1      266.13      281.37     13.54 o 
   7   6   1     1457.29     1544.57     48.68 o 
   8   6   1       77.21       73.17     18.24 o 
   9   6   1      160.33      168.61     21.29 o 
  10   6   1        2.28       27.01     20.73 o 
  11   6   1      182.38      172.61     27.82 o 
   1   7   1       10.80        5.46      5.97 o 
   2   7   1      438.56      434.78     11.45 o 
   3   7   1      501.78      496.34     14.07 o 
   4   7   1        0.96       10.12      7.79 o 
   5   7   1       23.26       29.83     10.33 o 
   6   7   1       36.29       20.81     11.52 o 
   7   7   1       15.86        6.40     16.04 o 
   8   7   1       26.45       -3.74     17.90 o 
   9   7   1       52.25       30.74     19.28 o 
  10   7   1      111.86       77.99     24.17 o 
   0   8   1     2512.41     3135.13    175.01 o 
   1   8   1      327.74      258.98     12.33 o 
   2   8   1      444.98      433.41     13.17 o 
   3   8   1        0.00       -7.27      7.27 o 
   4   8   1       38.35       32.59      7.77 o 
   5   8   1       82.39      102.01     14.81 o 
   6   8   1       26.88      -10.49     17.07 o 
   7   8   1      171.91      189.27     22.10 o 
   8   8   1       30.19        8.80     18.68 o 
   9   8   1       20.17       19.18     20.07 o 
  10   8   1        0.34      -12.44     23.31 o 
   1   9   1       22.83       28.70      9.93 o 
   2   9   1      210.98      222.61     14.14 o 
   3   9   1      118.58       98.89     12.39 o 
   4   9   1      351.86      364.28     15.64 o 
   5   9   1      569.50      544.38     25.72 o 
   6   9   1       11.48       31.83     14.97 o 
   7   9   1        0.16       -0.82     23.12 o 
   8   9   1       12.08       57.02     20.68 o 
   9   9   1        0.53       -3.42     22.67 o 
  10   9   1       47.49        4.96     24.82 o 
   0  10   1      683.49      630.82     30.48 o 
   1  10   1        1.98       -9.37      9.37 o 
   2  10   1      375.26      360.88     15.98 o 
   3  10   1       15.82       12.70      8.20 o 
   4  10   1        5.31       28.30     12.05 o 
   5  10   1      177.92      175.74     21.83 o 
   6  10   1      458.61      415.52     30.70 o 
   7  10   1      264.80      263.14     26.09 o 
   8  10   1       64.43       98.59     22.80 o 
   9  10   1       36.99       18.87     23.96 o 
   1  11   1      139.21      136.62     13.77 o 
   2  11   1      308.17      261.60     17.40 o 
   3  11   1      113.91      109.84     12.04 o 
   4  11   1      434.52      447.78     22.61 o 
   5  11   1       26.67       35.92     20.45 o 
   6  11   1       22.65       28.62     21.50 o 
   7  11   1        1.07      -10.77     24.80 o 
   8  11   1      125.32      147.79     27.07 o 
   9  11   1       28.57       -7.45     24.32 o 
   0  12   1       24.23       51.64     19.77 o 
   1  12   1      104.01      106.20     14.53 o 
   2  12   1       15.06       25.84     12.12 o 
   3  12   1       27.92        6.29     11.54 o 
   4  12   1        3.94      -14.90     14.90 o 
   5  12   1       51.60       37.68     21.50 o 
   6  12   1       44.80       90.89     24.44 o 
   7  12   1       57.04       18.31     41.72 o 
   8  12   1       30.09       62.17     25.90 o 
   9  12   1        0.66      -24.30     25.87 o 
   1  13   1        1.45        6.16     12.84 o 
   2  13   1      104.94      129.92     14.97 o 
   3  13   1        7.04       -8.79     15.11 o 
   4  13   1       13.07       18.76     20.25 o 
   5  13   1      148.99      135.92     33.22 o 
   6  13   1       42.25       69.70     24.92 o 
   7  13   1        5.14       55.06     24.66 o 
   8  13   1        3.29      -21.56     24.35 o 
   0  14   1      116.28       74.01     21.43 o 
   1  14   1        0.40       21.36     14.31 o 
   2  14   1        6.02        2.36     13.97 o 
   3  14   1        5.87       19.01     16.41 o 
   4  14   1       16.52       25.86     37.55 o 
   5  14   1       24.62       23.25     21.68 o 
   6  14   1       48.26       76.29     32.13 o 
   7  14   1       20.43       22.68     25.50 o 
   1  15   1       17.22       13.68     13.73 o 
   2  15   1       27.42       26.62     18.05 o 
   3  15   1       14.31       13.15     19.70 o 
   4  15   1        8.89       18.98     24.27 o 
   5  15   1        0.24      -10.31     21.50 o 
   6  15   1        5.76       40.23     24.75 o 
   7  15   1        0.03       28.20     26.73 o 
   0  16   1       18.36       -9.27     20.61 o 
   1  16   1        9.77       21.62     17.55 o 
   2  16   1        2.83      -16.88     16.88 o 
   3  16   1        0.63       18.59     21.72 o 
   4  16   1        0.12      -23.63     23.69 o 
   5  16   1        2.17       15.65     23.69 o 
   6  16   1        7.15       -9.93     28.00 o 
   1  17   1        6.60       16.64     18.27 o 
   2  17   1       36.57       98.04     22.84 o 
   3  17   1        1.10      -19.50     25.25 o 
   4  17   1       29.37       20.65     24.37 o 
   5  17   1       33.08       53.84     27.23 o 
   0  18   1        5.46      -15.34     40.03 o 
   1  18   1        0.09       40.23     21.96 o 
   2  18   1        3.03       47.22     25.44 o 
   3  18   1        3.68        5.99     24.59 o 
   0   0   2       63.82        3.00      6.26 o 
   1   0   2    27344.72    28857.34    612.09 o 
   2   0   2     2584.20     2537.11     46.67 o 
   3   0   2    14103.09    15417.92    269.20 o 
   4   0   2     3114.40     3399.71     74.44 o 
   5   0   2        0.10       -0.50      7.72 o 
   6   0   2      649.24      669.51     28.95 o 
   7   0   2     7996.74     8789.00    236.01 o 
   8   0   2      192.39      225.67     34.02 o 
   9   0   2     1585.48     1751.15    108.07 o 
  10   0   2       11.65       34.02     44.03 o 
  11   0   2      219.01      154.10     58.04 o 
   1   1   2     5071.77     5490.77     60.46 o 
   2   1   2    14452.25    15640.08    175.23 o 
   3   1   2      466.26      528.56     14.38 o 
   4   1   2     2665.55     3249.07     42.60 o 
   5   1   2     2375.88     2544.51     39.18 o 
   6   1   2      131.00      119.53     10.36 o 
   7   1   2      664.99      641.07     39.31 o 
   8   1   2      495.05      536.47     34.19 o 
   9   1   2      130.47      169.28     97.06 o 
  10   1   2       60.54       93.50     41.03 o 
  11   1   2      149.95      191.83     25.74 o 
   0   2   2     3731.82     3222.21     44.84 o 
   1   2   2        4.80        4.57      2.95 o 
   2   2   2      370.51      337.05      8.21 o 
   3   2   2       89.85       69.09      7.46 o 
   4   2   2       29.23       18.63     10.40 o 
   5   2   2      208.81      240.28     10.83 o 
   6   2   2      235.44      218.01     12.80 o 
   7   2   2      159.65      141.37     18.50 o 
   8   2   2      114.54       97.57     18.74 o 
   9   2   2        0.80      -41.03     41.03 o 
  10   2   2        4.34        8.01     23.65 o 
  11   2   2        1.81       -6.15     21.22 o 
   1   3   2      133.47      105.68      4.17 o 
   2   3   2        2.25        5.40      4.24 o 
   3   3   2      130.51      142.15      6.73 o 
   4   3   2     3064.80     3208.79     50.85 o 
   5   3   2      736.69      782.78     20.45 o 
   6   3   2      754.39      722.52     29.29 o 
   7   3   2      202.00      202.33     16.40 o 
   8   3   2      562.40      578.19     27.77 o 
   9   3   2       38.86       36.21     21.43 o 
  10   3   2       14.11       48.48     24.82 o 
  11   3   2      108.17       87.05     29.72 o 
   0   4   2    33639.54    32980.34    417.27 o 
   1   4   2     6674.30     6402.06     58.58 o 
   2   4   2     1399.88     1160.75     15.07 o 
   3   4   2     1123.05      921.22     20.29 o 
   4   4   2      137.95      165.37     12.79 o 
   5   4   2      217.17      215.83     11.49 o 
   6   4   2       97.84      113.21     10.99 o 
   7   4   2     4514.67     4546.64     60.72 o 
   8   4   2       45.51       41.09     14.64 o 
   9   4   2      556.54      545.76     34.15 o 
  10   4   2        0.39      -22.13     24.82 o 
  11   4   2       69.86       55.42     28.31 o 
   1   5   2     1348.63     1221.11     15.26 o 
   2   5   2      272.87      251.63      7.16 o 
   3   5   2       25.91       38.08      6.06 o 
   4   5   2      240.01      260.66     11.49 o 
   5   5   2      435.92      431.05     16.85 o 
   6   5   2      263.62      261.98     14.36 o 
   7   5   2       10.95       18.62     17.12 o 
   8   5   2      104.49       98.50     28.22 o 
   9   5   2        7.49       10.71     21.13 o 
  10   5   2       51.25       65.73     20.75 o 
  11   5   2       44.09       50.77     23.76 o 
   0   6   2     1706.07     1643.05     26.55 o 
   1   6   2      389.48      368.19     11.57 o 
   2   6   2        3.12        1.33      3.87 o 
   3   6   2      208.56      185.71      9.66 o 
   4   6   2      139.15      133.41      8.59 o 
   5   6   2       47.72       63.88      8.69 o 
   6   6   2      217.62      213.53     12.44 o 
   7   6   2      462.72      507.68     33.16 o 
   8   6   2       31.63       44.67     15.80 o 
   9   6   2       83.15       83.00     19.67 o 
  10   6   2       15.76       34.42     48.42 o 
  11   6   2        7.08        9.51     23.89 o 
   1   7   2      218.00      222.14      9.82 o 
   2   7   2        0.10       -5.60      5.60 o 
   3   7   2       32.57       22.94      6.80 o 
   4   7   2      134.41      128.80     10.81 o 
   5   7   2      376.84      400.46     15.29 o 
   6   7   2       78.35       67.19     12.48 o 
   7   7   2      195.77      221.33     22.11 o 
   8   7   2       97.58       64.97     18.28 o 
   9   7   2       21.83        0.30     19.04 o 
  10   7   2       35.53       49.96     31.61 o 
   0   8   2     2333.14     2332.59     65.54 o 
   1   8   2     2105.82     1935.10     32.62 o 
   2   8   2       22.50       18.17      7.74 o 
   3   8   2      497.67      467.52     15.11 o 
   4   8   2       16.56       22.26     10.03 o 
   5   8   2       27.57       32.93     12.25 o 
   6   8   2        4.10       -5.66     13.34 o 
   7   8   2     1077.79     1075.23     36.89 o 
   8   8   2       51.47       55.13     19.90 o 
   9   8   2      198.03      165.60     24.31 o 
  10   8   2        0.05      -22.75     22.75 o 
   1   9   2     2452.93     2313.05     38.12 o 
   2   9   2      593.05      642.00     19.42 o 
   3   9   2        3.51       12.34      9.56 o 
   4   9   2       50.44       37.49      9.46 o 
   5   9   2      440.51      438.33     23.46 o 
   6   9   2        7.75       -9.71     14.28 o 
   7   9   2       45.61       63.76     19.42 o 
   8   9   2       39.33       47.30     20.97 o 
   9   9   2        0.20        4.23     22.27 o 
  10   9   2        9.10       20.49     32.78 o 
   0  10   2      638.72      661.59     28.33 o 
   1  10   2        0.16       -9.24      9.24 o 
   2  10   2        0.95        6.29     12.17 o 
   3  10   2       55.63       61.28     12.02 o 
   4  10   2       10.71       12.76     12.17 o 
   5  10   2       85.75       86.60     16.68 o 
   6  10   2       62.75       85.65     17.38 o 
   7  10   2      185.34      176.51     29.20 o 
   8  10   2       33.01       19.43     21.12 o 
   9  10   2        8.13       64.61     25.71 o 
   1  11   2       78.38       73.76     12.50 o 
   2  11   2      143.12      151.55     13.33 o 
   3  11   2        2.19        5.13     11.96 o 
   4  11   2      109.44      140.81     16.61 o 
   5  11   2       87.65       95.30     20.31 o 
   6  11   2      100.06       75.65     22.82 o 
   7  11   2       25.45       -8.78     21.21 o 
   8  11   2       31.56       -3.68     23.31 o 
   9  11   2        0.13       23.42     25.39 o 
   0  12   2      329.56      311.97     25.96 o 
   1  12   2      339.43      340.40     17.58 o 
   2  12   2      121.53      119.17     13.67 o 
   3  12   2      147.84      171.72     16.10 o 
   4  12   2       10.22        5.98     15.92 o 
   5  12   2       80.91       78.03     26.01 o 
   6  12   2       37.95      -11.79     26.80 o 
   7  12   2      122.18       87.25     24.77 o 
   8  12   2        1.93       -1.56     24.44 o 
   1  13   2      544.66      546.19     22.71 o 
   2  13   2       73.02       87.95     14.14 o 
   3  13   2        4.61       -8.56     15.22 o 
   4  13   2      125.38      145.87     20.82 o 
   5  13   2       94.69      151.76     26.58 o 
   6  13   2        0.15       -9.15     24.22 o 
   7  13   2       19.34       28.19     24.22 o 
   8  13   2       13.68       -6.60     25.73 o 
   0  14   2       12.20       -2.16     18.49 o 
   1  14   2        1.71      -12.54     12.54 o 
   2  14   2       15.34       17.81     14.40 o 
   3  14   2       19.90       43.96     16.95 o 
   4  14   2        4.44      -12.14     19.32 o 
   5  14   2       10.32       15.11     21.92 o 
   6  14   2        3.68       24.60     23.98 o 
   7  14   2       40.41       38.41     26.94 o 
   1  15   2       47.08      101.09     15.71 o 
   2  15   2        3.64        1.14     16.48 o 
   3  15   2        0.07      -12.90     17.51 o 
   4  15   2        7.75       13.41     21.29 o 
   5  15   2       21.27       21.42     23.36 o 
   6  15   2       29.90       41.67     25.70 o 
   7  15   2        3.73      -11.40     26.14 o 
   0  16   2        5.75       16.67     21.01 o 
   1  16   2       40.01       39.24     16.47 o 
   2  16   2        4.61      -16.81     16.81 o 
   3  16   2        9.02       -0.36     42.28 o 
   4  16   2        4.70       44.34     23.69 o 
   5  16   2       19.29       17.65     23.44 o 
   6  16   2        0.12      -18.87     24.67 o 
   1  17   2       27.75       50.00     19.20 o 
   2  17   2        3.28       30.99     20.71 o 
   3  17   2        0.04       10.65     23.38 o 
   4  17   2        0.00      -13.99     23.50 o 
   5  17   2        2.66      -10.42     25.22 o 
   0  18   2        1.08       46.49     40.03 o 
   1  18   2        1.81       40.70     24.44 o 
   2  18   2        1.20      -12.95     23.47 o 
   3  18   2        0.61       -6.45     23.98 o 
   1   1   3    15191.45    15842.10    168.46 o 
   2   1   3      279.60      325.84      7.66 o 
   3   1   3      376.33      410.02     11.27 o 
   4   1   3        3.11       10.45      6.73 o 
   5   1   3      199.92      213.71      9.21 o 
   6   1   3       18.04        3.75      8.15 o 
   7   1   3     2126.53     2154.65     68.36 o 
   8   1   3      311.23      277.09     30.11 o 
   9   1   3        6.28      -22.65     22.65 o 
  10   1   3       25.28       75.72     34.65 o 
  11   1   3      105.67       40.72     79.05 o 
   0   2   3    11255.97    10788.13    143.81 o 
   1   2   3    34440.38    34181.42    335.21 o 
   2   2   3      803.97      786.41     14.19 o 
   3   2   3     2949.76     2865.79     38.94 o 
   4   2   3     7573.39     9331.09    132.24 o 
   5   2   3      534.86      553.12     17.41 o 
   6   2   3       35.03       35.58     10.28 o 
   7   2   3      760.42      699.29     24.11 o 
   8   2   3        8.85       -6.57     14.83 o 
   9   2   3      976.22      908.96     48.63 o 
  10   2   3      212.26      203.74     56.04 o 
  11   2   3       56.29       58.35     29.42 o 
   1   3   3    12247.61    11624.56    113.44 o 
   2   3   3       91.35       69.18      5.79 o 
   3   3   3      186.64      199.02      7.17 o 
   4   3   3      127.49      116.78      9.25 o 
   5   3   3      225.64      267.86     14.89 o 
   6   3   3      178.78      180.73     14.25 o 
   7   3   3     1334.70     1286.45     32.78 o 
   8   3   3       54.14       38.27     38.06 o 
   9   3   3        5.77      -20.64     39.57 o 
  10   3   3       67.28       64.39     31.67 o 
  11   3   3       43.30       -2.86     22.19 o 
   0   4   3        3.54       24.48      7.94 o 
   1   4   3     1930.98     1820.87     20.14 o 
   2   4   3      109.37      113.27      5.58 o 
   3   4   3      125.28      102.15      6.42 o 
   4   4   3      649.81      674.85     16.16 o 
   5   4   3       33.71       36.95      8.40 o 
   6   4   3      120.09      128.74     10.83 o 
   7   4   3      159.74      162.20     13.88 o 
   8   4   3        0.23      -18.25     18.25 o 
   9   4   3       35.38       24.59     26.96 o 
  10   4   3        5.39      -29.45     29.45 o 
  11   4   3        2.13      -28.44     28.44 o 
   1   5   3     1591.89     1358.51     16.65 o 
   2   5   3       42.14       37.53      5.14 o 
   3   5   3      158.68      175.38      7.05 o 
   4   5   3      175.76      242.82     11.08 o 
   5   5   3       53.41       67.65      9.53 o 
   6   5   3        1.02        7.14     10.35 o 
   7   5   3      792.20      818.83     31.91 o 
   8   5   3      106.05      134.32     21.57 o 
   9   5   3       15.94       -0.45     19.51 o 
  10   5   3       23.08       22.33     31.49 o 
  11   5   3       76.48       89.95     30.59 o 
   0   6   3     6682.32     6580.69     90.49 o 
   1   6   3     4175.20     3988.46     45.73 o 
   2   6   3      957.69      957.95     20.50 o 
   3   6   3       23.15       15.53      5.91 o 
   4   6   3     1313.17     1358.14     25.62 o 
   5   6   3       75.54       73.83      9.10 o 
   6   6   3      249.23      265.30     19.37 o 
   7   6   3      102.00      112.67     19.50 o 
   8   6   3       48.62       47.16     20.61 o 
   9   6   3      256.69      268.26     26.44 o 
  10   6   3       85.75      102.86     47.55 o 
  11   6   3        9.30       23.02     36.79 o 
   1   7   3     2323.52     1964.51     29.43 o 
   2   7   3       24.53       25.94      5.80 o 
   3   7   3      126.80      157.75     10.66 o 
   4   7   3      207.11      257.24     15.61 o 
   5   7   3       87.53      102.83     10.01 o 
   6   7   3       77.04       71.09     14.62 o 
   7   7   3      259.28      266.68     20.24 o 
   8   7   3        1.70       10.78     16.78 o 
   9   7   3       66.09       50.32     28.11 o 
  10   7   3       87.41       93.67     24.98 o 
   0   8   3      392.41      408.55     21.06 o 
   1   8   3      840.95      804.26     19.98 o 
   2   8   3       85.53      112.91     11.46 o 
   3   8   3       87.24      101.35      9.96 o 
   4   8   3      138.12      130.63     12.60 o 
   5   8   3        2.37       -9.54      9.54 o 
   6   8   3       66.76       46.77     14.67 o 
   7   8   3      106.67      115.97     19.64 o 
   8   8   3        0.74      -13.94     16.93 o 
   9   8   3       45.46       60.95     27.15 o 
  10   8   3        0.27      -22.98     22.98 o 
   1   9   3      832.66      887.59     22.21 o 
   2   9   3       67.97       86.69     10.12 o 
   3   9   3        1.27       -8.64      8.64 o 
   4   9   3       55.13       27.65     12.04 o 
   5   9   3        0.47       -4.27     13.58 o 
   6   9   3        2.31      -14.08     14.08 o 
   7   9   3      375.76      342.67     29.44 o 
   8   9   3       27.32        2.94     18.72 o 
   9   9   3       20.76       25.49     49.09 o 
  10   9   3       11.22      -24.66     24.66 o 
   0  10   3      163.98      167.10     18.06 o 
   1  10   3      863.48      911.02     33.41 o 
   2  10   3        1.95       19.71      9.45 o 
   3  10   3      205.51      208.20     15.04 o 
   4  10   3      251.50      240.33     19.77 o 
   5  10   3      349.93      300.71     21.26 o 
   6  10   3       16.12       21.47     16.01 o 
   7  10   3        8.17       -5.22     18.69 o 
   8  10   3       15.81       16.00     20.21 o 
   9  10   3      132.85       92.15     28.60 o 
   1  11   3     1501.63     1523.66     31.52 o 
   2  11   3      163.18      135.13     13.14 o 
   3  11   3        1.25       -8.88     11.85 o 
   4  11   3       35.62       14.27     14.52 o 
   5  11   3      275.57      271.27     24.88 o 
   6  11   3       28.81       24.28     19.00 o 
   7  11   3      280.34      271.65     26.40 o 
   8  11   3        4.56        3.48     23.23 o 
   9  11   3       14.34       -7.12     24.44 o 
   0  12   3      225.94      221.22     27.33 o 
   1  12   3      118.61      130.16     13.99 o 
   2  12   3      125.15      126.71     13.83 o 
   3  12   3       44.26       79.68     15.35 o 
   4  12   3       14.69       21.45     16.54 o 
   5  12   3       17.42       25.29     19.12 o 
   6  12   3        4.97       30.98     20.34 o 
   7  12   3       20.26       -3.14     33.22 o 
   8  12   3        1.03      -23.22     23.22 o 
   1  13   3      180.77      212.58     16.18 o 
   2  13   3        3.64        6.25     12.18 o 
   3  13   3        5.39      -12.83     12.83 o 
   4  13   3       49.96       36.68     17.51 o 
   5  13   3        0.13       -5.07     19.34 o 
   6  13   3        0.29      -21.00     21.00 o 
   7  13   3       24.50       14.19     24.50 o 
   8  13   3        1.08       -8.06     25.93 o 
   0  14   3       15.67       -7.16     17.97 o 
   1  14   3      110.50      131.12     15.65 o 
   2  14   3        0.58      -14.09     14.09 o 
   3  14   3       15.22        2.38     16.61 o 
   4  14   3       30.33       57.65     21.72 o 
   5  14   3       72.05      109.25     25.26 o 
   6  14   3       13.50       -4.11     23.50 o 
   7  14   3        0.03      -16.30     24.96 o 
   1  15   3       74.24       81.14     16.99 o 
   2  15   3       20.50       38.32     17.36 o 
   3  15   3        0.13        1.59     18.28 o 
   4  15   3        1.09        5.20     21.15 o 
   5  15   3       16.15        0.59     22.72 o 
   6  15   3        5.66       10.56     24.47 o 
   0  16   3        6.93      -11.12     30.62 o 
   1  16   3       51.35       65.30     17.21 o 
   2  16   3        0.02       -9.90     18.58 o 
   3  16   3        4.24       -3.00     21.18 o 
   4  16   3        6.58        0.33     22.11 o 
   5  16   3        4.31        1.63     24.13 o 
   6  16   3        4.18       51.67     26.88 o 
   1  17   3       85.78      134.45     21.55 o 
   2  17   3        0.05       19.90     20.84 o 
   3  17   3        0.03       -6.53     22.98 o 
   4  17   3        0.00       -2.72     31.44 o 
   0  18   3        1.10       33.79     38.03 o 
   1  18   3       13.21       48.20     25.19 o 
   2  18   3        0.51       22.66     24.73 o 
   3  18   3        4.78      -14.49     24.08 o 
   0   0   4     2088.06     2205.73     35.21 o 
   1   0   4     3139.98     3299.73     52.54 o 
   2   0   4     9341.87     9931.09    142.10 o 
   3   0   4    24467.57    26724.07    383.48 o 
   4   0   4     1477.01     1427.94     32.14 o 
   5   0   4     2633.72     2955.03     56.02 o 
   6   0   4     1722.02     1711.09     41.81 o 
   7   0   4      841.89      926.71     38.85 o 
   8   0   4      208.60      217.00     34.48 o 
   9   0   4     1008.04     1139.25     68.95 o 
  10   0   4       37.37        0.00     50.03 o 
  11   0   4       83.03       64.04     56.04 o 
   1   1   4     9357.77     9030.43     87.29 o 
   2   1   4      247.93      270.68      7.78 o 
   3   1   4      784.44      764.58     23.71 o 
   4   1   4     3037.39     3376.07     48.82 o 
   5   1   4     1386.73     1351.96     24.92 o 
   6   1   4      323.00      342.97     12.86 o 
   7   1   4     1116.52     1223.90     40.78 o 
   8   1   4      589.00      583.22     28.18 o 
   9   1   4       84.66       72.69     33.64 o 
  10   1   4       19.45       -5.88     34.65 o 
  11   1   4      127.11      138.91     43.14 o 
   0   2   4     3695.78     3454.64     47.17 o 
   1   2   4      157.80      201.24      6.38 o 
   2   2   4      192.80      210.27      8.72 o 
   3   2   4       17.81       28.74      6.21 o 
   4   2   4        5.37        1.86      6.50 o 
   5   2   4       83.29       87.78      9.47 o 
   6   2   4      172.41      188.34     14.25 o 
   7   2   4       35.08        4.74     11.83 o 
   8   2   4        0.01      -18.20     18.20 o 
   9   2   4       19.84       46.12     26.42 o 
  10   2   4        0.68       -5.47     31.63 o 
  11   2   4       19.16       14.01     55.04 o 
   1   3   4     2192.65     2178.17     25.01 o 
   2   3   4      147.27      130.11      7.69 o 
   3   3   4       95.34       89.57      6.71 o 
   4   3   4      242.15      245.61     10.03 o 
   5   3   4      458.12      438.79     17.33 o 
   6   3   4       60.67       63.57     12.90 o 
   7   3   4       98.00      116.66     14.47 o 
   8   3   4      107.71       48.32     16.77 o 
   9   3   4        5.35       28.87     24.72 o 
  10   3   4       94.59       52.50     26.00 o 
  11   3   4       64.61       61.85     22.48 o 
   0   4   4    13691.65    12883.33    173.27 o 
   1   4   4     6951.78     6902.34     67.16 o 
   2   4   4     1791.06     1543.69     20.96 o 
   3   4   4     2725.87     2738.24     36.44 o 
   4   4   4       88.91       98.12      8.18 o 
   5   4   4      177.41      203.98     12.80 o 
   6   4   4      800.85      769.67     31.00 o 
   7   4   4      779.18      695.00     29.88 o 
   8   4   4        0.03      -13.81     38.16 o 
   9   4   4      197.68      201.28     27.50 o 
  10   4   4        6.30        1.73     27.79 o 
  11   4   4        5.16      -16.95     34.66 o 
   1   5   4      685.63      717.83     11.95 o 
   2   5   4     2950.66     2905.51     34.36 o 
   3   5   4      102.49       94.79      6.80 o 
   4   5   4      549.61      569.78     15.15 o 
   5   5   4        0.07       12.00      8.76 o 
   6   5   4      188.10      198.99     14.70 o 
   7   5   4       43.06       24.36     17.48 o 
   8   5   4      590.89      559.55     30.81 o 
   9   5   4        0.00       -4.73     19.80 o 
  10   5   4      164.57      166.80     29.69 o 
  11   5   4       21.83       -2.18     37.78 o 
   0   6   4      336.70      288.93     13.80 o 
   1   6   4     2259.21     2273.51     30.32 o 
   2   6   4      891.29      840.36     17.71 o 
   3   6   4     1457.93     1534.69     25.06 o 
   4   6   4       14.54       23.06      7.60 o 
   5   6   4       66.80       63.07     10.33 o 
   6   6   4       49.45       64.35     12.04 o 
   7   6   4       23.93       -7.00     17.14 o 
   8   6   4      265.62      253.94     25.36 o 
   9   6   4        1.59       14.01     31.03 o 
  10   6   4        0.33       12.41     41.60 o 
   1   7   4     1921.56     1870.04     29.65 o 
   2   7   4        1.28       19.26      6.26 o 
   3   7   4        6.07       10.79      5.85 o 
   4   7   4     1335.74     1307.82     28.29 o 
   5   7   4      335.74      310.61     13.88 o 
   6   7   4      273.59      303.23     16.26 o 
   7   7   4       45.86       73.51     16.56 o 
   8   7   4      155.91      148.08     19.69 o 
   9   7   4       27.06       33.09     20.83 o 
  10   7   4        5.72        5.21     27.50 o 
   0   8   4      851.63      748.69     27.33 o 
   1   8   4      417.98      479.29     15.63 o 
   2   8   4     1013.75      824.96     26.75 o 
   3   8   4     1433.09     1432.34     27.23 o 
   4   8   4        6.50       -8.30      9.13 o 
   5   8   4      114.68       84.97     10.91 o 
   6   8   4     1001.67      976.77     31.47 o 
   7   8   4      252.15      254.21     33.85 o 
   8   8   4       16.20       19.56     17.95 o 
   9   8   4      133.70      146.82     26.25 o 
  10   8   4        7.20       45.78     24.37 o 
   1   9   4      200.80      209.77     12.47 o 
   2   9   4      281.19      284.30     16.41 o 
   3   9   4        0.44       -4.23      8.81 o 
   4   9   4      375.63      384.14     16.44 o 
   5   9   4      240.05      246.22     17.54 o 
   6   9   4      164.57      137.08     17.21 o 
   7   9   4      128.13      139.02     21.23 o 
   8   9   4      322.48      342.72     26.39 o 
   9   9   4        0.80       19.03     21.36 o 
  10   9   4       21.50       56.02     26.08 o 
   0  10   4     1099.55     1063.16     35.65 o 
   1  10   4       56.97       71.98     11.01 o 
   2  10   4       51.87       44.42     10.03 o 
   3  10   4        1.02       -6.42     11.40 o 
   4  10   4        6.90        5.70     12.63 o 
   5  10   4        0.24        8.54     16.54 o 
   6  10   4       15.44       12.69     16.05 o 
   7  10   4        1.50        3.15     18.48 o 
   8  10   4       37.51        7.00     24.45 o 
   9  10   4       22.62       38.13     25.60 o 
   1  11   4      349.83      295.33     15.84 o 
   2  11   4      104.29      115.01     12.43 o 
   3  11   4        0.29       -4.95     12.08 o 
   4  11   4       95.51      102.50     15.21 o 
   5  11   4      124.51       90.25     31.15 o 
   6  11   4       91.07      113.46     21.55 o 
   7  11   4        0.41        5.73     19.96 o 
   8  11   4       30.42       56.90     23.44 o 
   9  11   4        3.08        2.41     25.80 o 
   0  12   4      119.05      107.99     19.10 o 
   1  12   4       27.42       14.49     11.48 o 
   2  12   4        0.19       22.89     11.69 o 
   3  12   4      513.47      465.38     25.53 o 
   4  12   4        8.65       14.05     21.78 o 
   5  12   4       29.42       33.20     19.84 o 
   6  12   4       80.32       81.42     21.58 o 
   7  12   4       20.72        7.69     22.78 o 
   8  12   4        4.65       21.36     28.70 o 
   1  13   4       96.58       99.02     13.45 o 
   2  13   4      143.36      154.48     16.48 o 
   3  13   4        0.98      -12.93     12.93 o 
   4  13   4        0.49      -13.42     16.20 o 
   5  13   4      114.68      106.35     22.74 o 
   6  13   4       18.22       39.33     44.90 o 
   7  13   4       40.01        9.91     23.22 o 
   8  13   4       39.78       58.34     27.40 o 
   0  14   4        4.73       -9.35     17.97 o 
   1  14   4       14.70       15.59     12.69 o 
   2  14   4        7.54       11.97     17.30 o 
   3  14   4        0.76       17.09     16.95 o 
   4  14   4        1.90        3.97     19.01 o 
   5  14   4        0.01      -14.24     19.71 o 
   6  14   4       30.67       14.63     23.19 o 
   7  14   4        0.97       11.32     25.87 o 
   1  15   4      104.09      101.29     17.81 o 
   2  15   4        0.54      -14.30     14.76 o 
   3  15   4        0.30      -14.05     17.08 o 
   4  15   4       25.52       28.42     22.72 o 
   5  15   4       48.37       88.19     25.73 o 
   6  15   4       44.99       84.03     26.99 o 
   0  16   4        1.33      -14.81     23.23 o 
   1  16   4        3.44       -7.81     15.61 o 
   2  16   4        0.05       15.63     19.09 o 
   3  16   4       51.07       81.41     21.76 o 
   4  16   4        1.69      -21.50     21.50 o 
   5  16   4        0.60        4.17     24.04 o 
   1  17   4        0.09      -15.18     20.41 o 
   2  17   4       14.31       24.12     21.80 o 
   3  17   4        0.14       -4.99     22.43 o 
   4  17   4        6.67       15.46     24.99 o 
   0  18   4        0.47       21.01     36.79 o 
   1  18   4        2.68       52.82     27.96 o 
   2  18   4        5.67      -26.94     26.94 o 
   3  18   4        8.24      -16.86     24.47 o 
   1   1   5     1896.59     1869.89     19.77 o 
   2   1   5       67.08       29.76      5.63 o 
   3   1   5        0.72        8.21      5.62 o 
   4   1   5      326.38      311.21      9.48 o 
   5   1   5     1142.30     1107.14     21.05 o 
   6   1   5        1.08       -7.93      7.93 o 
   7   1   5       58.04       54.73      9.65 o 
   8   1   5      538.80      571.52     29.68 o 
   9   1   5       79.07       13.00     21.96 o 
  10   1   5      112.17       91.95     38.90 o 
  11   1   5        1.73       62.07     41.73 o 
   0   2   5    17434.46    17491.95    200.46 o 
   1   2   5     5285.35     5361.93     53.23 o 
   2   2   5     6152.54     6238.92     72.60 o 
   3   2   5    25488.65    29368.68    309.91 o 
   4   2   5     6507.65     7105.93     89.83 o 
   5   2   5      431.20      419.74     15.24 o 
   6   2   5     1932.21     1991.90     35.79 o 
   7   2   5      171.05      159.93     14.82 o 
   8   2   5        6.74       19.38     13.68 o 
   9   2   5        9.69      -24.38     24.38 o 
  10   2   5      235.66      201.03     42.38 o 
  11   2   5      115.25       85.49     47.03 o 
   1   3   5        0.04       -0.77      4.70 o 
   2   3   5     3249.89     3413.15     39.53 o 
   3   3   5      226.48      217.72     10.09 o 
   4   3   5      733.26      631.26     16.55 o 
   5   3   5      273.18      281.92     14.58 o 
   6   3   5       85.05       56.48     13.04 o 
   7   3   5       11.12       21.97     12.28 o 
   8   3   5      762.46      740.45     31.97 o 
   9   3   5       31.87       56.11     22.47 o 
  10   3   5       77.28       83.39     27.04 o 
  11   3   5        8.94       -5.88     44.37 o 
   0   4   5      109.87      160.73     11.06 o 
   1   4   5       12.80       11.34      4.33 o 
   2   4   5       14.54       17.96      5.36 o 
   3   4   5      141.38      122.78      7.88 o 
   4   4   5       70.02       70.39      6.51 o 
   5   4   5      148.14      149.92     12.94 o 
   6   4   5       25.65       23.11     14.77 o 
   7   4   5       14.75        2.54     15.67 o 
   8   4   5       76.77       56.30     21.42 o 
   9   4   5        2.26      -11.49     24.10 o 
  10   4   5        8.21       32.48     22.78 o 
  11   4   5       11.25      -28.96     28.96 o 
   1   5   5      203.02      230.42      7.48 o 
   2   5   5        4.14       17.56      6.19 o 
   3   5   5       33.50       66.84      6.86 o 
   4   5   5      212.33      231.24     10.62 o 
   5   5   5       40.98       37.29      9.31 o 
   6   5   5        0.77      -10.02     10.02 o 
   7   5   5        2.89       -7.40     16.61 o 
   8   5   5      414.08      413.70     27.76 o 
   9   5   5       58.89       41.73     21.88 o 
  10   5   5       93.89      108.06     37.62 o 
  11   5   5        4.06       -5.27     30.26 o 
   0   6   5     4439.16     4475.04     78.54 o 
   1   6   5       32.17       12.03      5.93 o 
   2   6   5     1093.58     1015.88     19.53 o 
   3   6   5     1456.67     1364.73     24.42 o 
   4   6   5     2261.23     2104.94     32.21 o 
   5   6   5       13.18       16.95      9.10 o 
   6   6   5     1284.22     1265.11     33.02 o 
   7   6   5        6.72       12.41     17.13 o 
   8   6   5        0.16       21.11     20.27 o 
   9   6   5       33.62       13.00     24.91 o 
  10   6   5      141.76      127.94     27.39 o 
   1   7   5      820.08      821.11     21.30 o 
   2   7   5     2200.99     2214.98     33.90 o 
   3   7   5      510.10      540.43     19.68 o 
   4   7   5      387.49      395.09     13.14 o 
   5   7   5        0.03        4.71      9.00 o 
   6   7   5       80.57       68.30     12.61 o 
   7   7   5      132.84      136.50     15.31 o 
   8   7   5      522.49      496.20     32.24 o 
   9   7   5       20.97       31.34     18.77 o 
  10   7   5       16.99        9.73     30.54 o 
   0   8   5      694.60      619.52     25.01 o 
   1   8   5      226.44      205.67     11.51 o 
   2   8   5        5.12        6.95      8.56 o 
   3   8   5       91.74       79.94      9.51 o 
   4   8   5        0.02        2.51      8.75 o 
   5   8   5      274.18      269.90     14.79 o 
   6   8   5      125.83      103.77     16.75 o 
   7   8   5       65.97       90.40     18.94 o 
   8   8   5       59.53       34.16     18.95 o 
   9   8   5        2.24      -19.10     19.10 o 
  10   8   5       17.52        0.14     22.05 o 
   1   9   5       63.39       53.77      9.89 o 
   2   9   5       79.36       77.20      8.89 o 
   3   9   5       80.30       77.12     10.65 o 
   4   9   5      129.56      125.29     13.43 o 
   5   9   5       22.65        1.56     13.39 o 
   6   9   5        0.35       -7.07     12.63 o 
   7   9   5       55.42       84.85     34.01 o 
   8   9   5      243.67      275.90     26.13 o 
   9   9   5        3.74        1.29     20.57 o 
  10   9   5       87.38      111.93     30.00 o 
   0  10   5      712.10      723.13     38.89 o 
   1  10   5        2.56       10.39      9.91 o 
   2  10   5       37.13       34.25      9.99 o 
   3  10   5      712.20      673.41     21.73 o 
   4  10   5      289.28      279.44     18.54 o 
   5  10   5       14.11       10.40     14.09 o 
   6  10   5      379.31      422.51     40.25 o 
   7  10   5       16.77       21.80     19.59 o 
   8  10   5       40.26       32.26     30.13 o 
   9  10   5       16.65       13.74     42.00 o 
   1  11   5       38.30       52.92     11.88 o 
   2  11   5      620.16      635.78     20.80 o 
   3  11   5       57.42       69.94     13.03 o 
   4  11   5       68.46       66.35     14.60 o 
   5  11   5      114.98       99.78     20.41 o 
   6  11   5        3.57      -18.63     18.63 o 
   7  11   5       15.58       17.78     21.12 o 
   8  11   5      124.14       63.41     23.83 o 
   9  11   5        0.26       23.40     24.67 o 
   0  12   5       39.50       54.26     17.93 o 
   1  12   5      155.53      140.97     13.67 o 
   2  12   5       11.33       -6.88     10.97 o 
   3  12   5       40.39       22.48     13.53 o 
   4  12   5        0.00       19.10     16.76 o 
   5  12   5        0.31        3.14     18.64 o 
   6  12   5       82.68       85.97     22.68 o 
   7  12   5       21.94       45.74     22.86 o 
   8  12   5       44.45       54.35     25.27 o 
   1  13   5       35.84       27.38     12.35 o 
   2  13   5        0.29      -13.25     13.25 o 
   3  13   5        0.05       -0.74     20.12 o 
   4  13   5       14.56       22.03     17.78 o 
   5  13   5        6.41       17.19     19.92 o 
   6  13   5        8.22      -13.63     20.59 o 
   7  13   5        2.04       -8.20     23.84 o 
   8  13   5       86.32      101.67     30.91 o 
   0  14   5        8.45       12.34     17.66 o 
   1  14   5        0.78        0.76     12.94 o 
   2  14   5        0.39        7.89     13.81 o 
   3  14   5       44.13       41.40     18.13 o 
   4  14   5        6.13        6.13     19.65 o 
   5  14   5        4.52      -22.63     26.94 o 
   6  14   5       63.41       89.10     24.45 o 
   7  14   5        5.80       -3.33     24.29 o 
   1  15   5        6.59      -10.04     14.31 o 
   2  15   5       59.22       50.73     18.75 o 
   3  15   5        6.96       14.76     24.87 o 
   4  15   5       14.46        8.07     20.34 o 
   5  15   5        0.08      -21.00     21.00 o 
   6  15   5        0.03       15.76     23.51 o 
   0  16   5        3.74      -22.77     23.37 o 
   1  16   5        4.97      -13.56     15.85 o 
   2  16   5       23.50       23.75     19.71 o 
   3  16   5       18.43       42.61     20.91 o 
   4  16   5        0.00      -21.50     21.50 o 
   5  16   5        0.72       22.99     25.20 o 
   1  17   5        1.00       15.26     23.12 o 
   2  17   5        4.66       -1.90     25.01 o 
   3  17   5        0.17       -0.91     22.85 o 
   4  17   5        0.03      -22.95     22.95 o 
   0  18   5       10.68       73.14     38.90 o 
   1  18   5        0.28       -6.35     24.13 o 
   2  18   5        1.89       13.15     28.84 o 
   0   0   6     2162.94     1726.76     33.46 o 
   1   0   6     1661.07     1713.15     25.21 o 
   2   0   6      606.06      531.02     16.11 o 
   3   0   6     1470.42     1543.70     32.48 o 
   4   0   6      640.56      815.94     23.50 o 
   5   0   6     1620.19     1635.50     41.13 o 
   6   0   6     3945.93     4041.38     76.31 o 
   7   0   6        2.52       16.79     16.40 o 
   8   0   6      834.45      921.64     47.29 o 
   9   0   6        1.77      -28.37     28.37 o 
  10   0   6      412.01      532.35     80.05 o 
  11   0   6       62.99        0.00     56.04 o 
   1   1   6     1571.43     1483.88     16.24 o 
   2   1   6       40.80       22.48      5.79 o 
   3   1   6        1.66       -6.31      6.31 o 
   4   1   6     1655.20     1507.17     24.95 o 
   5   1   6       11.99       11.38      7.94 o 
   6   1   6      825.51      864.23     22.26 o 
   7   1   6       52.09       70.79     10.49 o 
   8   1   6      353.98      399.93     26.10 o 
   9   1   6        1.30       -2.41     22.36 o 
  10   1   6      145.13       83.53     40.31 o 
  11   1   6        1.28       12.01     46.03 o 
   0   2   6      404.53      351.06     10.03 o 
   1   2   6       57.66       61.79      4.84 o 
   2   2   6     1274.35     1467.59     20.08 o 
   3   2   6      454.74      577.61     13.65 o 
   4   2   6       72.90       88.76      9.59 o 
   5   2   6       20.73       13.07     10.28 o 
   6   2   6      256.52      264.87     14.70 o 
   7   2   6        1.95        2.17     10.21 o 
   8   2   6        0.01       -0.35     13.88 o 
   9   2   6       14.53       -3.86     26.37 o 
  10   2   6        4.42       -6.49     30.23 o 
  11   2   6       15.47       39.87     34.27 o 
   1   3   6     1612.59     1719.49     23.44 o 
   2   3   6      301.45      263.98      8.81 o 
   3   3   6       37.56       41.86      7.15 o 
   4   3   6      455.72      564.82     16.21 o 
   5   3   6       13.04        0.63      8.83 o 
   6   3   6      502.37      458.24     21.65 o 
   7   3   6       11.55      -16.38     16.38 o 
   8   3   6       78.39      109.32     15.74 o 
   9   3   6      135.88      131.36     24.95 o 
  10   3   6      183.89      202.38     36.86 o 
  11   3   6        7.07       44.03     42.45 o 
   0   4   6     2320.18     1863.97     30.24 o 
   1   4   6      440.65      434.92      9.63 o 
   2   4   6      601.61      683.57     14.18 o 
   3   4   6      685.45      641.58     16.46 o 
   4   4   6      470.25      556.91     14.90 o 
   5   4   6       41.61       44.62     10.77 o 
   6   4   6      684.32      661.62     30.56 o 
   7   4   6        8.21        2.50     21.62 o 
   8   4   6      700.46      756.05     38.48 o 
   9   4   6      126.63      133.10     46.22 o 
  10   4   6      374.62      455.07     40.68 o 
  11   4   6      117.56      100.88     32.39 o 
   1   5   6     9802.38    10168.59    111.26 o 
   2   5   6      225.74      168.60      8.73 o 
   3   5   6        0.75        5.20      6.13 o 
   4   5   6        1.27        0.16      7.77 o 
   5   5   6      968.74      856.55     28.22 o 
   6   5   6      478.79      451.20     19.23 o 
   7   5   6      133.15      130.27     19.54 o 
   8   5   6       67.93       83.08     20.46 o 
   9   5   6        0.89      -11.46     20.50 o 
  10   5   6       92.45      132.35     33.80 o 
   0   6   6      164.31      146.15     13.12 o 
   1   6   6       13.79       21.21      6.92 o 
   2   6   6       40.69       40.60      8.53 o 
   3   6   6     1563.81     1497.50     26.64 o 
   4   6   6      349.27      363.29     11.59 o 
   5   6   6       19.82       25.07      9.78 o 
   6   6   6      102.94       99.41     14.38 o 
   7   6   6       28.06       -5.83     22.77 o 
   8   6   6       30.96       47.40     26.55 o 
   9   6   6        0.01       11.95     21.94 o 
  10   6   6        5.64        4.19     26.00 o 
   1   7   6      600.86      656.63     16.56 o 
   2   7   6      555.80      480.70     14.94 o 
   3   7   6       35.84       40.40      8.87 o 
   4   7   6      351.34      289.67     13.38 o 
   5   7   6       43.91       33.01     11.19 o 
   6   7   6       13.45       28.82     12.72 o 
   7   7   6        0.12       12.69     15.34 o 
   8   7   6      234.93      267.09     26.58 o 
   9   7   6       45.88       28.92     32.68 o 
  10   7   6       45.78       26.47     25.83 o 
   0   8   6      349.89      365.14     20.02 o 
   1   8   6       14.74        5.84      8.18 o 
   2   8   6      223.55      226.08     12.48 o 
   3   8   6      293.05      256.97     16.32 o 
   4   8   6      179.43      171.34     12.87 o 
   5   8   6       21.55       22.42     10.33 o 
   6   8   6      934.75      976.72     32.42 o 
   7   8   6        1.87       15.00     16.83 o 
   8   8   6      180.89      170.91     21.74 o 
   9   8   6        8.00       -3.65     19.70 o 
  10   8   6      117.32      104.31     24.58 o 
   1   9   6      671.94      684.13     19.90 o 
   2   9   6       44.07       44.05     10.71 o 
   3   9   6       51.98       33.84     10.05 o 
   4   9   6      471.50      459.21     18.03 o 
   5   9   6       66.89       37.83     17.87 o 
   6   9   6       82.43       85.66     14.69 o 
   7   9   6        3.02       -4.64     17.70 o 
   8   9   6       82.41       65.73     20.93 o 
   9   9   6        1.34       -4.12     20.42 o 
   0  10   6      245.26      281.19     20.97 o 
   1  10   6      338.98      319.83     15.32 o 
   2  10   6      103.46       66.64     14.28 o 
   3  10   6       13.13      -10.92     10.92 o 
   4  10   6      173.28      187.39     15.34 o 
   5  10   6       17.45       13.93     14.63 o 
   6  10   6       10.27       33.11     16.61 o 
   7  10   6       40.13       45.55     23.57 o 
   8  10   6        0.42      -10.41     24.17 o 
   9  10   6       14.48       -8.47     26.37 o 
   1  11   6      371.45      402.39     17.60 o 
   2  11   6      570.60      561.39     19.59 o 
   3  11   6       28.63       31.91     12.71 o 
   4  11   6        5.46       -6.54     13.45 o 
   5  11   6       17.28        0.28     15.06 o 
   6  11   6        0.01      -17.82     17.82 o 
   7  11   6        0.07       -5.05     20.04 o 
   8  11   6       50.75       58.28     28.04 o 
   9  11   6       26.35        4.47     27.57 o 
   0  12   6      263.92      306.88     28.49 o 
   1  12   6        4.47       -2.52     11.16 o 
   2  12   6       15.24       23.52     12.96 o 
   3  12   6        1.97       17.64     12.49 o 
   4  12   6       28.73       16.26     17.20 o 
   5  12   6       24.24        4.51     19.69 o 
   6  12   6       69.93       99.33     25.81 o 
   7  12   6       34.64       12.00     28.02 o 
   8  12   6       91.16      127.97     26.81 o 
   1  13   6       21.46       31.76     12.05 o 
   2  13   6       67.35       44.21     15.67 o 
   3  13   6        6.78       10.97     14.81 o 
   4  13   6       38.16        2.54     17.27 o 
   5  13   6        0.57      -24.46     24.46 o 
   6  13   6       29.88       -7.55     21.52 o 
   7  13   6        0.00      -22.76     22.76 o 
   8  13   6        5.05        6.02     24.25 o 
   0  14   6        1.14       -8.85     16.81 o 
   1  14   6       42.06       41.44     14.23 o 
   2  14   6        3.49      -13.53     13.53 o 
   3  14   6        2.75        5.54     17.33 o 
   4  14   6       14.75       13.14     18.40 o 
   5  14   6       22.18       20.70     21.38 o 
   6  14   6        0.33      -15.64     21.88 o 
   7  14   6        0.88      -23.13     23.13 o 
   1  15   6       51.35       47.25     15.09 o 
   2  15   6       59.25       92.01     22.76 o 
   3  15   6       30.93       21.40     18.67 o 
   4  15   6       15.39        1.91     20.87 o 
   5  15   6        0.43      -28.82     28.82 o 
   6  15   6        6.34       -7.50     23.13 o 
   0  16   6        4.22       -0.71     24.57 o 
   1  16   6        3.52        7.10     15.02 o 
   2  16   6       11.39      -19.16     20.01 o 
   3  16   6        2.99        0.81     19.36 o 
   4  16   6        1.70      -21.01     21.01 o 
   5  16   6       12.43       -0.81     36.14 o 
   1  17   6        5.78       15.12     23.48 o 
   2  17   6        0.56       -0.41     20.69 o 
   3  17   6        1.25      -13.01     23.50 o 
   4  17   6       12.17       17.31     25.20 o 
   0  18   6        1.24       42.03     54.04 o 
   1  18   6        2.82       25.13     25.24 o 
   2  18   6        1.23       -8.80     31.32 o 
   1   1   7      709.21      832.46     14.46 o 
   2   1   7     4547.08     4626.64     50.44 o 
   3   1   7      383.37      460.62     12.91 o 
   4   1   7     1450.15     1484.39     33.86 o 
   5   1   7      131.66      166.55     10.51 o 
   6   1   7        1.33       -0.64      9.98 o 
   7   1   7      254.68      269.30     17.04 o 
   8   1   7       24.55       13.37     17.37 o 
   9   1   7       25.41      -20.92     20.92 o 
  10   1   7      124.19      134.74     43.14 o 
  11   1   7        2.40        1.76     41.73 o 
   0   2   7     3057.40     2939.09     39.42 o 
   1   2   7     4447.47     4665.96     43.98 o 
   2   2   7      286.91      325.11      9.03 o 
   3   2   7     4329.08     4473.80     55.44 o 
   4   2   7     7445.55     8063.60     90.77 o 
   5   2   7      172.72      181.24     12.33 o 
   6   2   7      499.61      495.93     20.41 o 
   7   2   7     1239.76     1258.42     48.95 o 
   8   2   7      191.52      174.97     17.97 o 
   9   2   7      212.11      250.91     36.15 o 
  10   2   7      154.85      134.36     35.22 o 
  11   2   7        3.96      -32.96     32.96 o 
   1   3   7      595.56      637.17     11.03 o 
   2   3   7     4074.88     4133.13     46.76 o 
   3   3   7       26.04       40.61      7.14 o 
   4   3   7     1414.21     1298.70     26.77 o 
   5   3   7       97.16       84.90      9.71 o 
   6   3   7       15.10        5.04     12.72 o 
   7   3   7      475.86      419.20     23.94 o 
   8   3   7       47.48       50.53     14.62 o 
   9   3   7        0.01      -21.88     21.88 o 
  10   3   7       69.65        4.46     31.57 o 
  11   3   7        1.61      -23.88     51.03 o 
   0   4   7      874.86      876.20     19.35 o 
   1   4   7       82.27       87.51      5.94 o 
   2   4   7       24.07       26.45      6.67 o 
   3   4   7      121.92      123.28      9.77 o 
   4   4   7      119.71      103.09      9.51 o 
   5   4   7       53.02       41.31     12.06 o 
   6   4   7        7.27       20.76     17.05 o 
   7   4   7       38.95       37.12     20.44 o 
   8   4   7       12.96        1.29     16.68 o 
   9   4   7       18.90       14.33     34.09 o 
  10   4   7        3.02       39.79     36.97 o 
  11   4   7        1.68      -36.02     41.04 o 
   1   5   7      246.39      219.58      9.26 o 
   2   5   7     1056.76     1022.40     20.26 o 
   3   5   7      381.52      397.63     12.72 o 
   4   5   7      318.00      333.93     13.76 o 
   5   5   7       86.48       88.30     10.84 o 
   6   5   7        5.60       21.68     15.58 o 
   7   5   7      298.47      304.78     24.07 o 
   8   5   7       11.26       -8.87     20.88 o 
   9   5   7       16.15      -14.76     25.29 o 
  10   5   7       38.28       36.37     35.46 o 
   0   6   7      242.12      189.98     14.56 o 
   1   6   7     3111.50     3085.94     42.81 o 
   2   6   7      214.52      232.61     11.32 o 
   3   6   7     6717.27     6660.83     82.52 o 
   4   6   7     2208.79     2142.72     32.71 o 
   5   6   7      504.78      449.50     21.35 o 
   6   6   7       59.70       80.58     20.96 o 
   7   6   7      845.45      810.06     31.64 o 
   8   6   7       25.96       19.97     26.41 o 
   9   6   7      221.01      242.33     27.84 o 
  10   6   7       93.77       53.67     51.67 o 
   1   7   7     2061.86     2031.21     33.16 o 
   2   7   7      514.31      500.81     17.24 o 
   3   7   7        5.55       13.50      8.88 o 
   4   7   7      348.98      347.05     12.69 o 
   5   7   7      375.17      362.03     14.88 o 
   6   7   7       42.54       63.05     17.33 o 
   7   7   7      409.82      402.34     31.33 o 
   8   7   7       49.69       27.62     21.27 o 
   9   7   7        4.15        5.00     22.99 o 
  10   7   7        0.18      -10.32     37.13 o 
   0   8   7       31.13       59.50     13.52 o 
   1   8   7       59.52       51.30      9.38 o 
   2   8   7       10.49        0.93      8.91 o 
   3   8   7        0.07       15.98      9.74 o 
   4   8   7      178.86      198.56     14.57 o 
   5   8   7       50.87       27.50     10.12 o 
   6   8   7        0.03        7.52     12.65 o 
   7   8   7      118.01      106.40     19.70 o 
   8   8   7       94.89       78.97     25.97 o 
   9   8   7       11.87       40.06     20.32 o 
  10   8   7        2.23      -16.16     21.78 o 
   1   9   7      409.87      401.39     17.62 o 
   2   9   7      845.13      901.04     24.92 o 
   3   9   7       36.38       19.47      9.28 o 
   4   9   7      343.33      322.84     15.53 o 
   5   9   7      120.77      140.17     15.07 o 
   6   9   7        8.24        0.36     14.97 o 
   7   9   7       65.29       77.16     19.90 o 
   8   9   7        0.17        0.42     29.74 o 
   9   9   7        0.00      -10.52     20.63 o 
   0  10   7      592.89      542.08     27.31 o 
   1  10   7      479.80      457.64     17.54 o 
   2  10   7      483.07      474.25     19.86 o 
   3  10   7      734.65      758.88     23.52 o 
   4  10   7      409.50      418.65     19.56 o 
   5  10   7       81.04       82.78     16.35 o 
   6  10   7       45.58       43.31     20.27 o 
   7  10   7       90.46      105.16     21.78 o 
   8  10   7       75.48       51.38     32.22 o 
   9  10   7       22.56      -10.35     27.45 o 
   1  11   7      109.05      100.88     12.57 o 
   2  11   7      312.29      344.32     18.28 o 
   3  11   7       14.19       18.26     12.36 o 
   4  11   7      304.81      263.82     17.71 o 
   5  11   7        4.00       29.11     16.84 o 
   6  11   7        0.12      -16.17     18.90 o 
   7  11   7       14.55       -0.78     19.96 o 
   8  11   7        8.27       -9.58     22.11 o 
   9  11   7        6.78        2.00     36.79 o 
   0  12   7      193.50      183.03     20.99 o 
   1  12   7       36.39       43.65     12.07 o 
   2  12   7        2.88       -7.20     12.51 o 
   3  12   7       60.50       81.49     15.43 o 
   4  12   7       17.68        2.11     16.55 o 
   5  12   7       13.12      -16.89     16.89 o 
   6  12   7       27.34       15.36     19.83 o 
   7  12   7       37.76       16.53     26.32 o 
   8  12   7        5.19       18.53     28.37 o 
   1  13   7      137.84      141.35     15.77 o 
   2  13   7       56.61       64.43     14.27 o 
   3  13   7       24.25        3.75     14.23 o 
   4  13   7       63.90       40.21     18.34 o 
   5  13   7       31.80       43.17     19.11 o 
   6  13   7        2.10       -0.02     21.34 o 
   7  13   7       18.86       16.75     23.24 o 
   0  14   7        4.53       15.95     18.02 o 
   1  14   7       37.55       48.88     16.94 o 
   2  14   7      128.92       94.18     16.64 o 
   3  14   7       70.47      101.67     19.99 o 
   4  14   7       16.69       23.29     18.37 o 
   5  14   7       30.58       17.76     21.75 o 
   6  14   7        0.17       -8.18     22.66 o 
   7  14   7        2.06      -26.49     26.49 o 
   1  15   7       43.21       66.09     15.60 o 
   2  15   7        0.05       18.68     16.42 o 
   3  15   7        5.53       -0.78     18.16 o 
   4  15   7       23.67      -26.16     34.93 o 
   5  15   7        9.80       31.71     23.20 o 
   6  15   7        0.83      -16.97     23.70 o 
   0  16   7        0.41        7.26     22.45 o 
   1  16   7        0.01      -16.10     18.94 o 
   2  16   7       19.09       -5.59     18.56 o 
   3  16   7        6.24       -0.78     19.44 o 
   4  16   7        4.74        2.98     24.51 o 
   5  16   7        1.63       16.55     25.67 o 
   1  17   7        9.11       -1.66     21.81 o 
   2  17   7       31.34       -2.27     25.24 o 
   3  17   7        1.78       -6.15     22.77 o 
   4  17   7       22.81      -26.20     26.20 o 
   0  18   7        4.51       24.18     65.04 o 
   1  18   7        4.49       26.10     25.35 o 
   0   0   8      167.15      134.93     10.85 o 
   1   0   8       32.83        0.20      6.52 o 
   2   0   8       41.98       69.18      8.38 o 
   3   0   8     4750.58     5010.47     93.67 o 
   4   0   8      341.41      490.98     24.46 o 
   5   0   8     1245.14     1245.94     35.53 o 
   6   0   8     1396.85     1497.02     49.97 o 
   7   0   8      516.66      483.22     42.67 o 
   8   0   8       10.42       44.49     22.88 o 
   9   0   8      259.14      264.47     47.03 o 
  10   0   8        2.86       14.01     54.04 o 
  11   0   8        0.56       56.04     64.04 o 
   1   1   8      458.57      522.36     10.10 o 
   2   1   8      417.09      503.33     11.95 o 
   3   1   8      170.99      154.62     17.78 o 
   4   1   8     2951.40     3436.85     51.38 o 
   5   1   8      304.81      376.86     14.81 o 
   6   1   8       93.37       97.17     17.68 o 
   7   1   8      190.46      231.39     18.64 o 
   8   1   8      121.96      119.29     23.54 o 
   9   1   8        4.51      -17.30     21.69 o 
  10   1   8        0.72       23.02     39.55 o 
  11   1   8       27.19      -34.02     42.45 o 
   0   2   8       95.68       71.68      7.00 o 
   1   2   8      121.23      125.71      5.78 o 
   2   2   8      850.27      876.80     23.74 o 
   3   2   8      193.25      202.03     11.19 o 
   4   2   8       28.10       25.05      8.17 o 
   5   2   8        2.83       15.38      9.52 o 
   6   2   8      134.31      132.70     17.22 o 
   7   2   8        6.08       13.25     15.71 o 
   8   2   8        4.57       -7.98     16.29 o 
   9   2   8        1.06      -23.40     27.23 o 
  10   2   8        3.33      -13.83     26.14 o 
  11   2   8        2.34       16.07     37.25 o 
   1   3   8     1521.24     1571.06     19.33 o 
   2   3   8       67.35       46.08      6.62 o 
   3   3   8      287.56      303.17     11.56 o 
   4   3   8        7.56       -0.67      8.87 o 
   5   3   8       36.19       15.34     10.28 o 
   6   3   8      156.73      146.58     17.67 o 
   7   3   8      250.95      265.06     21.36 o 
   8   3   8        6.47        3.81     15.70 o 
   9   3   8       15.09       11.21     22.94 o 
  10   3   8        4.17       17.37     37.89 o 
  11   3   8       26.32        8.10     57.04 o 
   0   4   8        6.83       25.53      8.13 o 
   1   4   8      957.96      944.20     15.92 o 
   2   4   8     1783.31     1891.91     29.67 o 
   3   4   8     4932.88     4974.21     72.85 o 
   4   4   8       38.26       35.18      8.87 o 
   5   4   8     1088.05     1055.54     26.22 o 
   6   4   8       20.47        0.32     10.79 o 
   7   4   8      456.91      401.11     26.64 o 
   8   4   8       27.97       16.80     18.35 o 
   9   4   8      447.85      494.21     65.86 o 
  10   4   8        9.84      -30.41     30.41 o 
   1   5   8      852.72      729.42     15.12 o 
   2   5   8       47.17       40.37      8.41 o 
   3   5   8       25.93       49.05      8.23 o 
   4   5   8       75.45       54.73     10.41 o 
   5   5   8      981.31      900.63     24.15 o 
   6   5   8       32.09       21.20     10.89 o 
   7   5   8      273.61      306.16     22.91 o 
   8   5   8       25.32       11.34     17.83 o 
   9   5   8        5.19        2.40     20.82 o 
  10   5   8        6.33      -26.41     26.41 o 
   0   6   8      228.80      209.65     18.46 o 
   1   6   8      313.93      310.17     12.26 o 
   2   6   8      118.13      152.54     12.04 o 
   3   6   8        1.09       18.63     10.86 o 
   4   6   8      165.17      165.25     10.44 o 
   5   6   8        0.26        7.51      8.69 o 
   6   6   8      270.20      249.12     20.84 o 
   7   6   8       33.79       25.31     16.70 o 
   8   6   8        8.22       13.35     18.34 o 
   9   6   8        6.79       23.69     24.65 o 
  10   6   8        1.51       -3.03     27.12 o 
   1   7   8        2.92       20.95      8.81 o 
   2   7   8        1.30       -8.49      8.49 o 
   3   7   8      106.07      115.98     10.47 o 
   4   7   8      435.14      479.83     16.55 o 
   5   7   8      346.07      343.25     12.98 o 
   6   7   8      102.45       76.07     20.14 o 
   7   7   8      325.24      311.43     24.17 o 
   8   7   8       52.95       36.17     21.53 o 
   9   7   8        6.42      -22.40     22.40 o 
  10   7   8       19.90       11.83     54.82 o 
   0   8   8        2.50      -11.69     11.69 o 
   1   8   8      167.55      196.52     12.13 o 
   2   8   8        4.80        7.61      9.08 o 
   3   8   8     1866.23     1953.14     35.03 o 
   4   8   8        0.24       -1.02      9.26 o 
   5   8   8      538.37      559.48     18.55 o 
   6   8   8       68.51       56.92     13.82 o 
   7   8   8      229.32      198.19     21.23 o 
   8   8   8       32.39        0.91     28.78 o 
   9   8   8      257.67      244.75     31.44 o 
  10   8   8        3.54       -1.97     41.73 o 
   1   9   8       81.53       96.86     11.09 o 
   2   9   8       26.32       11.42     10.67 o 
   3   9   8        0.08       -4.71     10.76 o 
   4   9   8      217.25      225.60     15.47 o 
   5   9   8      234.26      220.13     16.55 o 
   6   9   8        5.81        4.98     15.80 o 
   7   9   8       67.63       59.64     21.42 o 
   8   9   8        0.36        3.49     20.15 o 
   9   9   8        2.52       -1.77     20.99 o 
   0  10   8       17.92       27.74     15.04 o 
   1  10   8       10.78        5.87     10.25 o 
   2  10   8        9.85        0.39     11.53 o 
   3  10   8      142.31      131.51     12.94 o 
   4  10   8       75.73       85.00     15.14 o 
   5  10   8        0.05      -11.77     11.77 o 
   6  10   8        6.16       23.61     16.69 o 
   7  10   8       51.42       74.56     20.91 o 
   8  10   8        9.63       14.58     21.27 o 
   9  10   8        3.72       18.92     23.88 o 
   1  11   8       35.26       31.05     11.31 o 
   2  11   8       38.87       40.67     12.95 o 
   3  11   8        0.37        0.86     12.54 o 
   4  11   8        1.00       12.98     12.91 o 
   5  11   8      128.93      142.25     21.47 o 
   6  11   8      102.25      110.64     21.70 o 
   7  11   8      136.64      136.50     43.67 o 
   8  11   8        0.01      -11.57     21.99 o 
   0  12   8      220.91      260.22     22.69 o 
   1  12   8       11.53        9.28     11.27 o 
   2  12   8        4.85        2.24     12.68 o 
   3  12   8       84.92       82.17     15.47 o 
   4  12   8        0.16      -15.78     15.78 o 
   5  12   8       74.75       85.41     19.63 o 
   6  12   8        1.27      -25.21     25.21 o 
   7  12   8        9.37      -20.52     21.73 o 
   8  12   8        0.40        4.09     25.83 o 
   1  13   8        3.52        9.64     13.23 o 
   2  13   8       38.16       31.26     13.85 o 
   3  13   8        2.82      -15.14     15.14 o 
   4  13   8        3.78        5.21     18.04 o 
   5  13   8        8.04       17.55     18.58 o 
   6  13   8       12.01        1.94     23.21 o 
   7  13   8        9.03      -15.02     22.96 o 
   0  14   8        8.83      -18.90     18.90 o 
   1  14   8        2.81        7.94     13.56 o 
   2  14   8       27.86       11.45     15.06 o 
   3  14   8       14.00      -21.07     23.52 o 
   4  14   8       15.45      -17.93     17.93 o 
   5  14   8        0.20        8.17     21.71 o 
   6  14   8        0.63      -13.64     23.08 o 
   7  14   8       13.73      -23.59     23.59 o 
   1  15   8        0.85       -8.19     13.99 o 
   2  15   8        0.83       -7.82     19.74 o 
   3  15   8        2.14      -18.13     18.13 o 
   4  15   8       12.22       -2.66     21.40 o 
   5  15   8       22.91       50.60     24.48 o 
   6  15   8       19.42       24.91     33.93 o 
   0  16   8        8.25       26.32     24.01 o 
   1  16   8        0.06       -7.00     17.10 o 
   2  16   8        6.72       -8.29     18.65 o 
   3  16   8        4.29      -13.54     19.22 o 
   4  16   8        0.83        0.75     22.70 o 
   5  16   8        7.27      -23.51     23.51 o 
   1  17   8        5.81       10.55     22.45 o 
   2  17   8        1.29       31.04     23.32 o 
   3  17   8        0.00      -13.16     24.99 o 
   0  18   8       13.68       54.04     48.03 o 
   1   1   9        7.10       -5.02      5.02 o 
   2   1   9      106.70      106.06      6.85 o 
   3   1   9      241.02      257.48     11.83 o 
   4   1   9        3.40       24.98      9.16 o 
   5   1   9      491.14      503.92     17.78 o 
   6   1   9       14.06        9.63     12.66 o 
   7   1   9      153.19      209.08     17.25 o 
   8   1   9       93.57      132.32     22.04 o 
   9   1   9        7.39        2.95     22.67 o 
  10   1   9       48.25       95.02     44.43 o 
  11   1   9      161.64      202.20     76.43 o 
   0   2   9    12343.31    13135.84    146.69 o 
   1   2   9      319.61      295.85      8.24 o 
   2   2   9       40.69       23.21      5.86 o 
   3   2   9     1009.73      935.49     25.10 o 
   4   2   9     1342.06     1552.35     27.87 o 
   5   2   9      891.60      866.19     22.63 o 
   6   2   9      152.12      138.02     16.92 o 
   7   2   9       27.22       15.05     14.54 o 
   8   2   9       12.77       21.07     18.88 o 
   9   2   9      196.21      164.07     30.69 o 
  10   2   9       52.23       75.73     30.27 o 
   1   3   9      695.01      546.86     12.00 o 
   2   3   9      682.09      684.70     15.45 o 
   3   3   9      256.91      264.66     11.52 o 
   4   3   9      125.05      112.18     11.21 o 
   5   3   9     1511.64     1539.31     36.16 o 
   6   3   9        8.68        6.57     15.73 o 
   7   3   9      335.63      399.61     26.47 o 
   8   3   9       13.97       23.01     21.33 o 
   9   3   9        7.54        7.93     26.23 o 
  10   3   9       39.27       35.69     33.72 o 
   0   4   9      128.14      155.82     11.70 o 
   1   4   9       47.93       62.23      7.23 o 
   2   4   9        4.50       -1.79      6.45 o 
   3   4   9       54.55       47.28      7.50 o 
   4   4   9       36.34       21.22      8.99 o 
   5   4   9       71.74       94.08     12.31 o 
   6   4   9       25.81       19.47     13.32 o 
   7   4   9       23.58       16.77     18.00 o 
   8   4   9        0.22        6.22     21.84 o 
   9   4   9       13.92        1.59     29.01 o 
  10   4   9        0.37      -18.87     32.05 o 
   1   5   9      273.78      258.57      9.84 o 
   2   5   9      437.68      458.18     15.13 o 
   3   5   9      342.72      367.31     13.36 o 
   4   5   9       72.40       70.24     11.35 o 
   5   5   9      699.16      682.50     21.39 o 
   6   5   9      104.92       77.95     17.97 o 
   7   5   9       93.53       75.43     18.89 o 
   8   5   9       27.71       28.73     16.54 o 
   9   5   9       40.07       18.47     32.38 o 
  10   5   9      105.58       40.93     34.63 o 
   0   6   9     8597.62     8528.96    159.84 o 
   1   6   9      386.82      341.03     12.09 o 
   2   6   9      312.62      327.29     13.75 o 
   3   6   9     1862.34     1758.71     30.63 o 
   4   6   9      784.70      882.30     20.42 o 
   5   6   9      374.78      391.20     16.86 o 
   6   6   9      458.24      402.50     19.62 o 
   7   6   9       39.74       48.22     16.68 o 
   8   6   9       55.30       12.73     19.14 o 
   9   6   9      221.13      208.35     27.83 o 
  10   6   9       15.77        0.53     26.18 o 
   1   7   9      360.00      310.84     14.24 o 
   2   7   9     1056.08     1087.62     25.18 o 
   3   7   9       72.71       78.28     10.41 o 
   4   7   9      487.40      466.83     16.24 o 
   5   7   9     1122.23     1187.29     26.03 o 
   6   7   9        0.92       -2.83     12.14 o 
   7   7   9      174.71      159.64     21.01 o 
   8   7   9        3.64        1.83     29.71 o 
   9   7   9        7.91       18.62     31.24 o 
  10   7   9       67.12       65.19     28.57 o 
   0   8   9        2.75      -13.25     13.42 o 
   1   8   9       49.71       50.44      9.93 o 
   2   8   9       19.68       17.63     10.32 o 
   3   8   9      470.48      491.03     17.37 o 
   4   8   9       24.04       22.24     10.07 o 
   5   8   9       60.09       40.42     10.99 o 
   6   8   9       48.52       48.05     14.75 o 
   7   8   9        2.59       12.16     17.44 o 
   8   8   9       17.96      -23.08     24.58 o 
   9   8   9        1.80      -10.15     20.05 o 
   1   9   9      503.79      491.96     17.28 o 
   2   9   9        3.63       -2.27     10.59 o 
   3   9   9      325.85      320.11     17.51 o 
   4   9   9        0.01      -10.84     10.84 o 
   5   9   9      597.29      636.58     25.87 o 
   6   9   9        9.37        8.29     15.94 o 
   7   9   9       76.00       97.50     20.50 o 
   8   9   9        6.45       17.28     20.78 o 
   9   9   9       26.64       -9.40     21.47 o 
   0  10   9      190.08      244.77     21.48 o 
   1  10   9       94.44       91.97     12.22 o 
   2  10   9        1.91       -2.32     11.44 o 
   3  10   9      424.72      420.31     19.73 o 
   4  10   9       51.52       51.60     12.43 o 
   5  10   9       32.05       32.03     15.73 o 
   6  10   9       33.44       24.12     17.18 o 
   7  10   9       19.65       46.32     25.10 o 
   8  10   9        1.39      -18.02     20.83 o 
   9  10   9      116.28       36.33     27.65 o 
   1  11   9       33.09       42.88     11.75 o 
   2  11   9        0.01       -2.16     12.07 o 
   3  11   9       17.08       11.07     13.38 o 
   4  11   9        8.52        6.96     12.79 o 
   5  11   9      196.33      183.95     18.01 o 
   6  11   9       22.89        7.34     19.84 o 
   7  11   9       23.04       -0.85     20.95 o 
   8  11   9        0.00       12.03     24.02 o 
   0  12   9      208.26      227.39     22.75 o 
   1  12   9        0.93        9.09     12.43 o 
   2  12   9        4.21       16.24     12.93 o 
   3  12   9      145.67      149.32     17.10 o 
   4  12   9        0.13      -11.23     14.51 o 
   5  12   9       27.26       23.79     18.79 o 
   6  12   9        0.01       20.83     31.92 o 
   7  12   9        0.12      -21.29     21.81 o 
   8  12   9        6.75        6.26     24.16 o 
   1  13   9       20.02        4.40     13.06 o 
   2  13   9       54.32       83.11     16.22 o 
   3  13   9       79.55       71.88     15.89 o 
   4  13   9       10.34        3.63     16.73 o 
   5  13   9      126.56      132.83     22.11 o 
   6  13   9        2.79       -6.40     22.12 o 
   7  13   9       11.19       36.35     28.05 o 
   0  14   9       41.60       43.88     22.05 o 
   1  14   9        1.29        4.54     13.78 o 
   2  14   9        3.79       -7.07     14.53 o 
   3  14   9       26.97       12.93     17.78 o 
   4  14   9       11.83        5.39     18.87 o 
   5  14   9        0.57      -17.79     21.16 o 
   6  14   9       11.47       -7.98     23.04 o 
   1  15   9        7.33       25.36     20.46 o 
   2  15   9       20.05       22.97     16.32 o 
   3  15   9        0.10      -17.97     17.97 o 
   4  15   9       18.06       -5.68     21.86 o 
   5  15   9       31.14       72.19     31.21 o 
   0  16   9        3.25        2.78     23.86 o 
   1  16   9        7.58      -16.81     16.81 o 
   2  16   9        3.51      -18.99     18.99 o 
   3  16   9        3.51      -16.18     21.63 o 
   4  16   9        3.12      -17.06     22.76 o 
   1  17   9        0.01       -4.94     20.47 o 
   2  17   9        0.19       -7.81     22.66 o 
   3  17   9       17.83       -7.26     26.12 o 
   0   0  10     2997.09     3038.79     63.48 o 
   1   0  10      536.15      608.06     17.38 o 
   2   0  10     1636.12     2033.45     39.31 o 
   3   0  10     5985.42     6700.84    123.83 o 
   4   0  10       13.47       13.16     13.83 o 
   5   0  10      120.41      111.13     19.91 o 
   6   0  10      507.35      536.68     30.79 o 
   7   0  10      232.27      114.52     39.99 o 
   8   0  10       17.73       29.58     32.02 o 
   9   0  10        4.98       16.88     31.73 o 
  10   0  10       80.81       40.03     62.04 o 
   1   1  10     2837.94     2977.43     33.89 o 
   2   1  10      131.05      133.55      7.31 o 
   3   1  10      352.85      453.05     34.39 o 
   4   1  10       32.77       53.10      9.93 o 
   5   1  10      619.52      658.14     21.69 o 
   6   1  10      620.56      620.91     20.95 o 
   7   1  10       60.49       59.98     15.19 o 
   8   1  10        0.13      -12.71     21.20 o 
   9   1  10        6.15       -2.96     21.71 o 
  10   1  10       64.53       60.04     46.70 o 
   0   2  10       43.59       42.51      7.85 o 
   1   2  10       87.60      107.34      6.72 o 
   2   2  10      244.84      298.60     10.15 o 
   3   2  10      378.93      383.00     12.84 o 
   4   2  10       59.56       79.04     10.41 o 
   5   2  10       19.86       12.14     10.24 o 
   6   2  10       90.54       87.19     15.05 o 
   7   2  10      107.24       95.10     17.76 o 
   8   2  10       14.89       17.03     19.42 o 
   9   2  10        4.97       12.76     24.98 o 
  10   2  10        0.69        0.56     28.89 o 
   1   3  10      324.36      402.21     11.06 o 
   2   3  10       27.73       11.07      6.74 o 
   3   3  10      331.81      365.60     11.38 o 
   4   3  10     1395.09     1387.56     27.65 o 
   5   3  10        0.06       -9.84      9.84 o 
   6   3  10      545.22      571.94     29.98 o 
   7   3  10        0.02      -11.19     17.30 o 
   8   3  10       45.22       73.82     23.19 o 
   9   3  10        0.11       14.24     30.16 o 
  10   3  10       30.57       -5.06     32.86 o 
   0   4  10     3887.72     4128.19     69.31 o 
   1   4  10      580.29      517.98     13.24 o 
   2   4  10      115.73      103.55      8.78 o 
   3   4  10     2737.12     2712.21     38.30 o 
   4   4  10       87.64      108.50     12.56 o 
   5   4  10      329.48      333.30     14.43 o 
   6   4  10     2300.67     2263.03     60.90 o 
   7   4  10      141.04      102.60     21.27 o 
   8   4  10       32.10       57.41     23.39 o 
   9   4  10       17.42       38.19     27.82 o 
  10   4  10       49.61      109.75     37.20 o 
   1   5  10     1137.47     1196.66     20.67 o 
   2   5  10     1040.86     1063.78     24.16 o 
   3   5  10      691.87      704.46     18.45 o 
   4   5  10     2606.93     2683.59     41.78 o 
   5   5  10      589.09      620.21     19.23 o 
   6   5  10      225.81      234.99     15.56 o 
   7   5  10       10.44      -19.30     21.00 o 
   8   5  10      167.70      158.93     22.00 o 
   9   5  10       22.81       73.09     37.55 o 
  10   5  10       58.79       11.19     34.96 o 
   0   6  10       62.75       56.99     11.89 o 
   1   6  10       55.66       52.78      8.93 o 
   2   6  10       19.45       46.32     10.16 o 
   3   6  10       57.49       53.58     10.15 o 
   4   6  10      327.79      346.26     14.64 o 
   5   6  10       50.58       71.85     12.33 o 
   6   6  10       65.65       73.54     13.75 o 
   7   6  10       89.73       54.84     20.29 o 
   8   6  10       14.59      -20.70     20.70 o 
   9   6  10        0.33       17.37     26.28 o 
  10   6  10       21.66      -13.38     26.46 o 
   1   7  10      526.39      573.22     17.39 o 
   2   7  10      467.94      409.00     19.50 o 
   3   7  10       23.00       27.13     10.66 o 
   4   7  10      145.35      175.20     12.56 o 
   5   7  10      123.82      151.56     13.52 o 
   6   7  10      327.81      295.15     18.26 o 
   7   7  10       82.98       77.94     23.03 o 
   8   7  10        6.26       24.07     22.95 o 
   9   7  10        0.66      -22.77     22.77 o 
   0   8  10     2305.72     2396.43     57.59 o 
   1   8  10       64.21       53.71     10.15 o 
   2   8  10        1.69       -6.78     10.15 o 
   3   8  10     1542.53     1580.33     32.04 o 
   4   8  10       23.07       16.48     11.94 o 
   5   8  10       20.20        7.70     10.66 o 
   6   8  10      330.35      347.57     22.62 o 
   7   8  10        1.78        6.09     17.60 o 
   8   8  10       74.64       27.02     28.49 o 
   9   8  10       65.01       64.78     27.21 o 
   1   9  10      133.23      140.90     13.73 o 
   2   9  10      581.71      553.76     19.59 o 
   3   9  10       52.77       45.36     12.30 o 
   4   9  10      168.64      214.73     16.94 o 
   5   9  10      281.86      284.63     17.19 o 
   6   9  10       60.25       89.13     17.76 o 
   7   9  10       21.43       46.26     19.61 o 
   8   9  10       17.24        1.57     21.12 o 
   9   9  10        4.70      -21.72     21.72 o 
   0  10  10       47.04       75.22     16.89 o 
   1  10  10       18.70       13.49     10.64 o 
   2  10  10      177.82      181.38     14.93 o 
   3  10  10       89.90      107.08     14.50 o 
   4  10  10      186.11      198.44     15.48 o 
   5  10  10        1.52       26.97     14.33 o 
   6  10  10       46.10       67.81     18.80 o 
   7  10  10       38.82       25.93     20.52 o 
   8  10  10        9.20       -5.85     21.90 o 
   1  11  10       54.49       28.53     13.62 o 
   2  11  10       91.47       79.52     15.01 o 
   3  11  10       19.85       13.89     12.85 o 
   4  11  10      220.83      243.33     16.97 o 
   5  11  10       11.63        6.58     15.97 o 
   6  11  10       69.17       48.61     20.83 o 
   7  11  10       38.78       16.47     21.84 o 
   8  11  10       16.96       26.08     23.91 o 
   0  12  10      134.45      148.73     20.41 o 
   1  12  10        0.06       -3.72     12.42 o 
   2  12  10       23.24       39.40     14.23 o 
   3  12  10       95.63       85.41     15.68 o 
   4  12  10        4.63       -7.20     14.76 o 
   5  12  10       11.31       31.40     19.07 o 
   6  12  10       78.00      102.25     23.70 o 
   7  12  10        5.68       14.57     22.95 o 
   1  13  10        1.25      -12.98     12.98 o 
   2  13  10       54.90       54.15     15.35 o 
   3  13  10        5.79       -6.02     14.44 o 
   4  13  10       56.52       85.05     18.99 o 
   5  13  10       15.18       38.13     20.07 o 
   6  13  10        0.11      -16.90     22.94 o 
   7  13  10        2.92       -0.48     32.57 o 
   0  14  10       29.02       21.91     24.52 o 
   1  14  10        0.18       -5.58     14.34 o 
   2  14  10       22.50       15.37     15.91 o 
   3  14  10       26.49       20.01     17.40 o 
   4  14  10       14.99        8.74     18.64 o 
   5  14  10        0.86      -22.01     22.01 o 
   6  14  10        0.57      -21.17     23.74 o 
   1  15  10        1.39      -16.18     16.18 o 
   2  15  10       45.88       41.34     20.13 o 
   3  15  10        1.85      -14.70     24.43 o 
   4  15  10        9.54        9.08     22.80 o 
   5  15  10        1.92      -21.83     23.88 o 
   0  16  10       53.12      127.23     32.77 o 
   1  16  10        4.50       30.67     19.11 o 
   2  16  10        1.41      -19.86     19.86 o 
   3  16  10        4.83      -13.78     20.20 o 
   4  16  10        1.10      -22.54     22.54 o 
   1  17  10        0.02      -26.72     40.56 o 
   2  17  10       29.20       50.72     25.23 o 
   1   1  11       20.83        1.23      5.98 o 
   2   1  11       93.13      110.01      7.54 o 
   3   1  11      352.66      379.64     12.96 o 
   4   1  11     1285.16     1246.48     27.42 o 
   5   1  11      906.03      847.97     25.45 o 
   6   1  11        6.10        5.06     11.52 o 
   7   1  11       93.51      109.61     17.10 o 
   8   1  11      165.03      167.91     33.35 o 
   9   1  11        4.33       -6.04     22.49 o 
  10   1  11        9.57       36.48     36.86 o 
   0   2  11     2744.98     3114.70     45.40 o 
   1   2  11      262.39      297.42      9.80 o 
   2   2  11      487.64      456.82     12.84 o 
   3   2  11      109.44      132.58      8.39 o 
   4   2  11      923.94      965.66     25.06 o 
   5   2  11      280.25      274.92     16.38 o 
   6   2  11      917.15      891.70     26.90 o 
   7   2  11      234.72      170.92     20.43 o 
   8   2  11       71.63       87.67     22.18 o 
   9   2  11       17.32       15.23     26.03 o 
  10   2  11       73.38       64.43     35.54 o 
   1   3  11        8.91        7.28      6.61 o 
   2   3  11     1458.13     1371.53     23.15 o 
   3   3  11      241.49      248.59     10.95 o 
   4   3  11     2386.94     2226.84     35.90 o 
   5   3  11      563.33      505.43     20.33 o 
   6   3  11       11.09        5.12     13.96 o 
   7   3  11      189.23      192.42     23.32 o 
   8   3  11      221.40      229.40     27.77 o 
   9   3  11        0.40      -22.74     28.99 o 
  10   3  11       20.82        2.32     33.65 o 
   0   4  11      319.59      379.74     18.43 o 
   1   4  11       18.08       11.95      7.26 o 
   2   4  11       65.01       74.43     10.43 o 
   3   4  11       56.74       52.18      8.79 o 
   4   4  11       75.41       70.48     11.10 o 
   5   4  11        1.35       -9.39      9.68 o 
   6   4  11       12.82       30.87     13.32 o 
   7   4  11        6.36        1.48     18.96 o 
   8   4  11        1.28       13.80     27.60 o 
   9   4  11       43.67       48.75     33.66 o 
  10   4  11        5.21      -25.29     44.64 o 
   1   5  11       20.77        5.53      7.60 o 
   2   5  11      448.80      450.39     15.51 o 
   3   5  11       57.47       82.63      9.62 o 
   4   5  11     1330.33     1275.54     24.56 o 
   5   5  11      311.47      307.07     15.66 o 
   6   5  11        0.05       19.58     11.98 o 
   7   5  11        9.24        5.06     17.31 o 
   8   5  11      198.84      203.36     23.37 o 
   9   5  11       36.92      -33.51     33.51 o 
  10   5  11       17.19       25.54     37.66 o 
   0   6  11       28.21        8.14     10.61 o 
   1   6  11       37.09       43.30      8.80 o 
   2   6  11     1074.20     1064.96     23.87 o 
   3   6  11       20.70       44.94      9.51 o 
   4   6  11      599.99      649.12     19.07 o 
   5   6  11       29.36       27.56     10.54 o 
   6   6  11      888.55      880.09     27.67 o 
   7   6  11       13.72      -14.44     15.26 o 
   8   6  11      177.99      138.03     25.56 o 
   9   6  11        3.42      -11.90     23.22 o 
  10   6  11       43.16       -4.23     43.60 o 
   1   7  11      256.99      304.53     15.04 o 
   2   7  11     1767.18     1833.75     35.34 o 
   3   7  11       63.60       45.06     11.71 o 
   4   7  11     1641.64     1635.94     33.91 o 
   5   7  11      327.46      312.82     16.99 o 
   6   7  11        3.11       -0.49     13.45 o 
   7   7  11       37.95       11.25     18.65 o 
   8   7  11      104.55      111.98     54.25 o 
   9   7  11        3.38      -15.34     24.79 o 
   0   8  11      148.66      166.03     24.21 o 
   1   8  11      383.49      369.28     16.47 o 
   2   8  11        7.39      -10.03     10.19 o 
   3   8  11       99.51      103.65     13.27 o 
   4   8  11      172.59      196.10     19.48 o 
   5   8  11       54.58       73.73     13.49 o 
   6   8  11       57.49       61.23     16.99 o 
   7   8  11        0.97      -12.02     17.18 o 
   8   8  11       18.37       19.04     22.11 o 
   9   8  11        7.32       -5.62     25.95 o 
   1   9  11      428.28      360.02     17.69 o 
   2   9  11      197.07      243.90     15.42 o 
   3   9  11        0.08      -11.15     11.15 o 
   4   9  11      543.40      484.53     20.00 o 
   5   9  11        4.54       19.65     12.56 o 
   6   9  11        1.76        5.67     16.35 o 
   7   9  11       46.12       60.42     20.41 o 
   8   9  11       96.85       56.84     22.07 o 
   9   9  11        4.58        5.24     26.37 o 
   0  10  11       21.25      -13.28     14.75 o 
   1  10  11       59.87       52.24     10.89 o 
   2  10  11      292.32      288.06     16.55 o 
   3  10  11       31.33       26.13     12.54 o 
   4  10  11       21.55       19.91     12.77 o 
   5  10  11       27.03       62.76     15.32 o 
   6  10  11       97.45      112.90     25.49 o 
   7  10  11        0.49        9.08     21.29 o 
   8  10  11       34.99       48.78     23.34 o 
   1  11  11       21.98       14.37     12.19 o 
   2  11  11       84.20      102.46     17.60 o 
   3  11  11        5.95      -12.23     12.23 o 
   4  11  11      153.36      171.52     15.77 o 
   5  11  11       70.25      108.21     18.72 o 
   6  11  11        0.01       11.85     20.06 o 
   7  11  11       30.61       -9.08     21.59 o 
   8  11  11        4.82       38.50     24.43 o 
   0  12  11       24.55       -4.32     15.72 o 
   1  12  11       40.82       58.14     13.79 o 
   2  12  11       24.23       33.08     14.71 o 
   3  12  11        3.60       22.03     14.07 o 
   4  12  11       84.81       86.46     19.35 o 
   5  12  11        7.41      -16.52     18.32 o 
   6  12  11       40.45       53.83     23.40 o 
   7  12  11        0.09      -22.29     22.29 o 
   1  13  11        9.37      -10.12     13.74 o 
   2  13  11      130.14      175.78     18.11 o 
   3  13  11        0.16       -1.42     14.85 o 
   4  13  11      136.71      170.98     22.32 o 
   5  13  11       14.57       30.17     22.00 o 
   6  13  11        0.71        9.57     23.22 o 
   7  13  11        1.16       14.01     52.03 o 
   0  14  11        7.05        4.79     21.76 o 
   1  14  11        2.54        1.95     18.62 o 
   2  14  11       70.40       57.32     16.75 o 
   3  14  11        3.77       10.93     17.15 o 
   4  14  11        0.84        6.81     18.95 o 
   5  14  11        0.00        4.31     23.44 o 
   6  14  11        6.01       26.86     25.07 o 
   1  15  11       24.40       -5.17     22.24 o 
   2  15  11       46.36       42.31     18.63 o 
   3  15  11        0.13      -16.01     24.51 o 
   4  15  11       28.06        7.34     31.09 o 
   5  15  11       14.56       46.66     25.33 o 
   0  16  11        7.60       -5.18     27.37 o 
   1  16  11       14.02      -15.61     23.26 o 
   2  16  11        5.69      -13.86     20.60 o 
   3  16  11        4.37       -4.11     23.08 o 
   1  17  11        4.44       10.64     23.76 o 
   0   0  12      134.84      260.94     17.50 o 
   1   0  12     1015.67      951.15     25.19 o 
   2   0  12        1.12        2.13      9.71 o 
   3   0  12      240.57      256.08     14.25 o 
   4   0  12     4032.19     4112.92     93.77 o 
   5   0  12        9.14      -13.90     16.97 o 
   6   0  12       96.15      116.27     21.15 o 
   7   0  12       66.02       45.84     29.29 o 
   8   0  12       71.85       36.02     56.04 o 
   9   0  12       71.35       87.45     36.53 o 
  10   0  12      192.79      298.20     80.05 o 
   1   1  12      248.16      238.57     10.03 o 
   2   1  12      993.20      928.10     17.58 o 
   3   1  12      156.86      181.23      9.55 o 
   4   1  12        0.32       54.01     21.06 o 
   5   1  12       17.57        3.64     11.71 o 
   6   1  12       19.60        6.34     11.58 o 
   7   1  12      126.74       82.92     16.59 o 
   8   1  12      202.74      239.63     46.82 o 
   9   1  12       14.97       35.69     22.64 o 
  10   1  12       36.51       22.61     36.94 o 
   0   2  12      889.43      954.74     21.60 o 
   1   2  12      138.89      150.31      8.75 o 
   2   2  12       21.30       17.30      7.33 o 
   3   2  12      493.54      526.14     14.31 o 
   4   2  12        0.41        3.17      8.68 o 
   5   2  12        9.61       -0.24     11.43 o 
   6   2  12       13.21       -2.29     12.76 o 
   7   2  12       32.76       -4.54     17.69 o 
   8   2  12       13.77       20.00     24.74 o 
   9   2  12        4.73      -10.06     29.42 o 
  10   2  12        0.09      -27.26     32.67 o 
   1   3  12      105.20      101.53      8.70 o 
   2   3  12       88.81       86.24      8.91 o 
   3   3  12       33.59       48.12      8.59 o 
   4   3  12      180.73      208.90     13.02 o 
   5   3  12       45.19       43.64     11.09 o 
   6   3  12      130.40      108.13     17.14 o 
   7   3  12      453.45      420.17     31.94 o 
   8   3  12      331.41      283.62     33.26 o 
   9   3  12       37.17       -7.48     31.03 o 
  10   3  12       13.64      -35.30     36.02 o 
   0   4  12       17.08        5.05     10.64 o 
   1   4  12      625.53      633.72     17.24 o 
   2   4  12      704.21      751.67     18.90 o 
   3   4  12     1058.13     1010.08     21.94 o 
   4   4  12     3137.27     3208.74     45.38 o 
   5   4  12      271.94      225.25     14.33 o 
   6   4  12      754.75      787.84     28.96 o 
   7   4  12       15.18      -12.83     21.13 o 
   8   4  12       12.77       34.39     26.05 o 
   9   4  12      126.08      126.65     58.63 o 
  10   4  12      159.56      216.17     43.91 o 
   1   5  12       46.66       62.70      8.82 o 
   2   5  12     1064.58     1048.04     23.19 o 
   3   5  12        2.02       -4.17     10.67 o 
   4   5  12      840.38      870.09     21.79 o 
   5   5  12      212.24      238.88     14.46 o 
   6   5  12       26.49       49.61     13.94 o 
   7   5  12      305.17      301.29     24.46 o 
   8   5  12      284.52      304.37     33.04 o 
   9   5  12        7.05      -22.53     22.53 o 
   0   6  12      180.87      214.97     15.85 o 
   1   6  12      290.73      273.00     13.58 o 
   2   6  12      368.24      376.28     15.79 o 
   3   6  12       27.22       30.18     10.10 o 
   4   6  12       98.50       94.84     11.84 o 
   5   6  12      169.84      169.23     14.75 o 
   6   6  12       14.02       12.96     13.56 o 
   7   6  12        2.67      -14.31     16.81 o 
   8   6  12        1.78      -19.82     21.89 o 
   9   6  12        0.54       22.03     25.74 o 
   1   7  12       22.94       24.49      9.67 o 
   2   7  12      825.82      757.78     22.87 o 
   3   7  12      175.41      168.28     13.80 o 
   4   7  12       52.80       74.05     13.02 o 
   5   7  12       69.62       91.75     12.51 o 
   6   7  12       59.60       65.31     16.03 o 
   7   7  12       68.89       66.25     21.85 o 
   8   7  12      181.57      107.76     59.81 o 
   9   7  12       18.59       25.54     26.22 o 
   0   8  12      817.73      773.49     39.39 o 
   1   8  12      170.90      177.01     14.01 o 
   2   8  12      296.94      296.75     17.06 o 
   3   8  12       30.21       13.93     13.01 o 
   4   8  12     1176.41     1217.47     31.46 o 
   5   8  12        5.49        3.40     12.16 o 
   6   8  12      134.10      142.15     18.96 o 
   7   8  12       37.34       20.27     18.38 o 
   8   8  12       39.74       23.04     20.10 o 
   9   8  12       40.99       12.62     27.16 o 
   1   9  12       36.58       18.23     11.37 o 
   2   9  12      456.92      454.93     17.91 o 
   3   9  12       25.57       22.41     13.11 o 
   4   9  12       38.41       49.38     13.71 o 
   5   9  12       90.81       93.69     14.28 o 
   6   9  12        1.55        4.42     16.65 o 
   7   9  12       44.27       25.34     19.33 o 
   8   9  12       16.15       -5.43     21.29 o 
   0  10  12       88.69       62.92     16.80 o 
   1  10  12       53.45       49.40     11.96 o 
   2  10  12        1.71       -5.77     11.52 o 
   3  10  12       62.78       54.84     13.17 o 
   4  10  12       81.89       80.58     14.17 o 
   5  10  12       39.20       23.30     16.43 o 
   6  10  12       53.87       44.81     20.68 o 
   7  10  12        5.81       -9.74     20.55 o 
   8  10  12        0.32       26.03     25.02 o 
   1  11  12        0.87      -11.46     11.69 o 
   2  11  12       90.32       81.18     14.44 o 
   3  11  12       55.73       47.77     13.79 o 
   4  11  12      134.32      139.00     15.82 o 
   5  11  12        0.00       21.75     16.94 o 
   6  11  12       33.81       41.99     21.74 o 
   7  11  12       21.06        0.39     22.46 o 
   0  12  12       13.81       20.03     19.20 o 
   1  12  12       10.23        9.66     14.21 o 
   2  12  12      137.67      125.29     17.97 o 
   3  12  12       19.12       33.82     14.75 o 
   4  12  12      103.49      113.10     17.13 o 
   5  12  12        0.33       26.67     19.68 o 
   6  12  12       22.31       32.43     23.20 o 
   7  12  12        0.03      -22.79     22.79 o 
   1  13  12       30.12       25.66     15.68 o 
   2  13  12       14.38       43.04     17.49 o 
   3  13  12        1.27       -2.99     14.94 o 
   4  13  12       22.96       31.92     19.32 o 
   5  13  12       75.08       76.61     24.54 o 
   6  13  12        0.58       -5.00     22.78 o 
   0  14  12        8.59      -29.56     33.22 o 
   1  14  12       14.26       10.20     16.46 o 
   2  14  12        3.23        2.85     16.66 o 
   3  14  12        4.92        0.99     18.53 o 
   4  14  12       10.18       47.65     20.42 o 
   5  14  12       17.82       23.49     23.88 o 
   1  15  12        2.66      -16.60     16.60 o 
   2  15  12       12.77       15.34     18.25 o 
   3  15  12       28.78       14.56     22.16 o 
   4  15  12        3.56      -22.44     22.44 o 
   0  16  12        8.61       39.67     29.73 o 
   1  16  12        3.66      -19.30     28.53 o 
   2  16  12       13.31        0.13     21.01 o 
   3  16  12        5.41      -19.40     23.40 o 
   1   1  13      348.41      386.87     12.10 o 
   2   1  13      236.69      210.09     10.34 o 
   3   1  13       13.06       15.53      9.22 o 
   4   1  13      640.11      586.87     17.32 o 
   5   1  13        4.53        4.71     12.71 o 
   6   1  13       27.82       24.93     12.33 o 
   7   1  13      324.69      362.70     27.58 o 
   8   1  13       22.76       -9.26     30.41 o 
   9   1  13        9.00       -0.11     26.83 o 
  10   1  13       59.98       28.03     38.76 o 
   0   2  13      121.33      120.22     11.30 o 
   1   2  13      569.35      551.07     15.06 o 
   2   2  13       10.66       -3.18      7.60 o 
   3   2  13     3909.71     3639.47     46.05 o 
   4   2  13      574.05      596.98     17.23 o 
   5   2  13      595.43      689.59     24.77 o 
   6   2  13        0.41       -1.94     14.74 o 
   7   2  13       43.12       56.56     19.98 o 
   8   2  13      113.52       87.51     31.87 o 
   9   2  13      176.39      192.75     39.15 o 
  10   2  13      150.91      128.27     57.03 o 
   1   3  13      201.64      210.45     12.24 o 
   2   3  13        0.96       -3.19      8.09 o 
   3   3  13       40.30       32.13      9.20 o 
   4   3  13       98.33      100.66     10.38 o 
   5   3  13        3.94        9.66     10.38 o 
   6   3  13       19.41       -5.98     15.07 o 
   7   3  13      322.26      350.20     31.00 o 
   8   3  13       58.74       32.46     31.06 o 
   9   3  13       16.28       -3.68     30.68 o 
  10   3  13       35.15       67.90     42.49 o 
   0   4  13      477.61      470.67     19.58 o 
   1   4  13      138.04      126.82     11.20 o 
   2   4  13      232.90      200.67     12.01 o 
   3   4  13      278.87      270.56     14.78 o 
   4   4  13       13.16       16.00     10.00 o 
   5   4  13       20.88       32.06     12.28 o 
   6   4  13       50.93       53.01     15.54 o 
   7   4  13        3.25      -17.60     17.60 o 
   8   4  13        1.23       38.25     31.65 o 
   9   4  13        1.04      -10.77     32.08 o 
   1   5  13      696.92      728.33     20.60 o 
   2   5  13        0.41        4.70      9.70 o 
   3   5  13        0.54       28.91     10.52 o 
   4   5  13      218.80      232.95     14.33 o 
   5   5  13        0.09       15.08     11.29 o 
   6   5  13        8.17        1.31     13.48 o 
   7   5  13      368.45      370.93     29.06 o 
   8   5  13       52.02       60.86     24.14 o 
   9   5  13        0.66      -22.51     24.19 o 
   0   6  13      752.08      689.42     26.87 o 
   1   6  13      442.59      507.72     16.76 o 
   2   6  13       94.34       91.25     11.77 o 
   3   6  13     2337.75     2238.81     40.58 o 
   4   6  13      526.76      548.08     21.10 o 
   5   6  13      534.55      548.53     20.75 o 
   6   6  13       40.93       45.93     13.84 o 
   7   6  13       42.50       37.34     19.12 o 
   8   6  13       87.41       74.14     25.97 o 
   9   6  13      227.17      291.48     34.52 o 
   1   7  13      505.04      470.41     17.45 o 
   2   7  13        1.64       22.82     11.34 o 
   3   7  13       65.90       69.89     13.02 o 
   4   7  13       20.41       34.97     13.55 o 
   5   7  13      107.11      120.53     17.17 o 
   6   7  13       32.97       30.53     15.87 o 
   7   7  13      350.51      314.89     29.48 o 
   8   7  13       16.58      -26.46     44.96 o 
   9   7  13        2.54       19.25     27.86 o 
   0   8  13        3.62       29.60     16.25 o 
   1   8  13        0.00       -3.00     10.16 o 
   2   8  13       43.20       32.47     12.33 o 
   3   8  13       31.31       40.03     13.43 o 
   4   8  13       20.02       28.10     12.82 o 
   5   8  13        0.12      -11.68     12.06 o 
   6   8  13        3.77       -4.42     15.38 o 
   7   8  13        7.13       -2.77     23.94 o 
   8   8  13        1.49       -3.58     19.90 o 
   1   9  13       30.27       45.39     11.38 o 
   2   9  13       38.76       52.72     12.87 o 
   3   9  13        0.02       27.38     15.48 o 
   4   9  13        0.13       -6.67     12.85 o 
   5   9  13        4.54       -1.20     13.28 o 
   6   9  13        0.77        2.61     26.76 o 
   7   9  13       61.67       71.40     22.46 o 
   8   9  13       64.03       63.89     23.69 o 
   0  10  13      113.62       71.47     16.31 o 
   1  10  13        5.76       -0.29     10.62 o 
   2  10  13       38.16       48.70     12.77 o 
   3  10  13      168.56      197.70     16.24 o 
   4  10  13       65.59       45.64     13.49 o 
   5  10  13       46.00       56.80     17.66 o 
   6  10  13       20.08       11.28     20.37 o 
   7  10  13        5.78       20.65     22.35 o 
   8  10  13       22.75       26.23     24.10 o 
   1  11  13        9.78        7.72     12.48 o 
   2  11  13       72.59       92.06     15.94 o 
   3  11  13       44.93       23.79     13.72 o 
   4  11  13       10.74       16.88     13.46 o 
   5  11  13       25.74       53.05     22.70 o 
   6  11  13       26.59        0.01     21.78 o 
   7  11  13       33.72      -10.61     37.49 o 
   0  12  13       32.37       53.04     20.41 o 
   1  12  13       13.62       28.17     15.03 o 
   2  12  13       13.00        0.36     14.33 o 
   3  12  13       70.78       71.02     18.52 o 
   4  12  13       30.09       51.43     19.03 o 
   5  12  13        9.43       -2.16     20.52 o 
   6  12  13        1.70      -21.69     21.69 o 
   7  12  13        8.51       20.94     28.06 o 
   1  13  13       75.73       99.10     18.19 o 
   2  13  13        4.65       18.48     15.08 o 
   3  13  13        6.41       19.88     16.01 o 
   4  13  13        7.16      -12.59     18.83 o 
   5  13  13       10.30        1.72     22.52 o 
   6  13  13        0.26      -14.88     23.32 o 
   0  14  13        8.33       14.67     29.09 o 
   1  14  13       12.52        0.76     16.35 o 
   2  14  13        0.17       11.68     17.11 o 
   3  14  13       49.14       60.53     18.84 o 
   4  14  13        2.40      -11.70     22.36 o 
   5  14  13       16.14       20.17     25.19 o 
   1  15  13       23.49       36.00     20.65 o 
   2  15  13        7.50       11.42     18.30 o 
   3  15  13        6.09       24.39     22.22 o 
   4  15  13        2.31       15.12     28.37 o 
   0  16  13        0.39        1.43     28.93 o 
   1  16  13        1.41      -18.86     25.96 o 
   2  16  13        3.65      -22.46     22.46 o 
   0   0  14      414.21      518.23     28.40 o 
   1   0  14        9.76        8.07     12.20 o 
   2   0  14      303.42      326.90     16.48 o 
   3   0  14     6716.43     6678.75    107.13 o 
   4   0  14     2264.57     2362.74     59.15 o 
   5   0  14       43.47       33.28     18.72 o 
   6   0  14      159.58      142.41     24.38 o 
   7   0  14       22.24        2.00     30.66 o 
   8   0  14       33.21       39.89     69.05 o 
   9   0  14       84.98      127.31     46.05 o 
  10   0  14       56.78      -46.03     62.04 o 
   1   1  14      557.74      539.46     14.61 o 
   2   1  14       19.35       28.91      8.33 o 
   3   1  14       54.98      102.11     18.41 o 
   4   1  14      197.61      216.96     12.24 o 
   5   1  14      170.17      178.00     14.70 o 
   6   1  14        0.31       13.75     12.58 o 
   7   1  14       13.38       18.51     27.45 o 
   8   1  14        0.33       32.12     32.22 o 
   9   1  14       12.80       18.91     43.65 o 
   0   2  14      347.15      385.59     17.33 o 
   1   2  14        0.24       -2.46      8.05 o 
   2   2  14        2.30       -6.27      8.18 o 
   3   2  14      124.76       91.99     10.40 o 
   4   2  14      101.17       67.91      9.97 o 
   5   2  14       74.96       73.06     12.90 o 
   6   2  14       11.91      -16.36     16.36 o 
   7   2  14        3.44      -15.39     20.43 o 
   8   2  14       23.44       20.36     40.31 o 
   9   2  14        3.79       44.58     33.83 o 
   1   3  14     1327.45     1301.96     25.58 o 
   2   3  14      110.48      111.85     10.39 o 
   3   3  14      415.11      407.60     16.81 o 
   4   3  14      107.39      108.68     11.25 o 
   5   3  14      628.26      613.49     22.37 o 
   6   3  14       47.96       42.65     14.31 o 
   7   3  14       97.77       69.77     31.17 o 
   8   3  14        0.02       55.91     32.19 o 
   9   3  14       16.30        5.80     32.34 o 
   0   4  14      106.03       91.59     14.11 o 
   1   4  14        8.84       23.11      9.19 o 
   2   4  14       69.70       73.65     10.86 o 
   3   4  14     7649.09     7782.33     94.72 o 
   4   4  14     1197.01     1229.15     29.51 o 
   5   4  14      332.98      319.53     16.58 o 
   6   4  14        0.10        2.90     14.52 o 
   7   4  14       73.12       54.83     23.94 o 
   8   4  14       16.19      -10.35     30.63 o 
   9   4  14      152.97      112.70     37.74 o 
   1   5  14      800.62      816.34     22.30 o 
   2   5  14       71.50       82.10     11.69 o 
   3   5  14       87.15       96.56     13.00 o 
   4   5  14        0.22      -11.19     13.57 o 
   5   5  14      537.41      595.80     23.78 o 
   6   5  14       27.35        5.78     14.79 o 
   7   5  14      161.38      171.43     34.29 o 
   8   5  14       11.44      -20.25     22.68 o 
   9   5  14        0.04       13.46     25.74 o 
   0   6  14      257.65      237.28     18.44 o 
   1   6  14        4.51       -3.05      9.99 o 
   2   6  14        3.89       -1.03     10.97 o 
   3   6  14        0.01       14.61     12.07 o 
   4   6  14       29.17       33.06     13.07 o 
   5   6  14       15.42       22.98     13.15 o 
   6   6  14       31.31       47.21     16.82 o 
   7   6  14       16.72       36.30     26.85 o 
   8   6  14        9.11      -15.97     23.59 o 
   9   6  14       45.02       63.15     32.96 o 
   1   7  14      509.99      460.57     21.41 o 
   2   7  14      519.12      474.06     20.27 o 
   3   7  14       98.09       98.27     14.27 o 
   4   7  14       18.54       13.41     13.16 o 
   5   7  14      169.93      154.12     15.95 o 
   6   7  14        8.92        9.23     17.67 o 
   7   7  14       18.40       37.73     18.61 o 
   8   7  14       11.23       -3.71     25.55 o 
   0   8  14      875.14      820.99     30.04 o 
   1   8  14        0.82       -3.68     10.66 o 
   2   8  14       60.86       61.75     13.63 o 
   3   8  14     1914.72     2018.64     59.37 o 
   4   8  14      100.78      105.04     15.33 o 
   5   8  14       34.23       32.60     13.40 o 
   6   8  14        3.92       -4.90     17.50 o 
   7   8  14        4.06      -13.61     19.21 o 
   8   8  14        0.21       12.53     21.41 o 
   1   9  14       88.16       87.80     12.51 o 
   2   9  14       14.78        9.53     13.00 o 
   3   9  14        8.41        5.37     12.62 o 
   4   9  14       74.89       43.51     14.49 o 
   5   9  14       86.80       64.41     17.03 o 
   6   9  14        0.06      -12.55     17.71 o 
   7   9  14       23.95       31.23     21.99 o 
   8   9  14        0.48       -1.77     22.65 o 
   0  10  14       90.96       89.23     20.59 o 
   1  10  14        1.19       -6.80     14.09 o 
   2  10  14       20.30        8.28     13.03 o 
   3  10  14       45.77       59.04     14.86 o 
   4  10  14        9.66        9.27     13.02 o 
   5  10  14       63.62       47.50     17.83 o 
   6  10  14       13.18       26.04     20.72 o 
   7  10  14        0.86        1.54     21.81 o 
   1  11  14      162.98      197.88     16.99 o 
   2  11  14       41.02       35.95     14.79 o 
   3  11  14       42.11       23.20     14.89 o 
   4  11  14        2.14        2.88     15.06 o 
   5  11  14      152.13      183.79     25.19 o 
   6  11  14        3.26       34.42     22.65 o 
   7  11  14        8.83      -13.05     23.13 o 
   0  12  14       26.61       42.66     20.01 o 
   1  12  14       11.79        5.99     15.02 o 
   2  12  14       19.32        9.99     14.75 o 
   3  12  14      367.31      444.15     24.20 o 
   4  12  14       27.82       41.56     19.04 o 
   5  12  14        2.21        0.92     21.18 o 
   6  12  14        5.69       -7.21     22.95 o 
   1  13  14        4.45        1.15     16.35 o 
   2  13  14       57.20       42.25     17.58 o 
   3  13  14        3.07      -12.57     16.41 o 
   4  13  14       10.96        8.32     19.04 o 
   5  13  14       39.40       72.65     25.74 o 
   0  14  14       44.12       57.77     28.33 o 
   1  14  14        0.02       -0.95     18.69 o 
   2  14  14        0.93       20.19     17.93 o 
   3  14  14        6.41       49.34     23.57 o 
   4  14  14        2.86        9.75     23.66 o 
   1  15  14       38.24       33.78     21.23 o 
   2  15  14        0.89      -22.70     22.70 o 
   3  15  14        0.66        0.63     23.24 o 
   0  16  14        8.16       -2.40     43.02 o 
   1  16  14        0.01      -14.24     29.76 o 
   1   1  15      172.93      173.22     11.08 o 
   2   1  15       16.37       -1.13      8.36 o 
   3   1  15       79.34       46.94     15.78 o 
   4   1  15       63.20       64.99     11.49 o 
   5   1  15       75.12       80.42     11.98 o 
   6   1  15      309.86      332.36     23.95 o 
   7   1  15       32.88       49.61     26.65 o 
   8   1  15      134.77      142.92     47.87 o 
   9   1  15        1.37       -4.26     31.76 o 
   0   2  15       81.89       74.94     11.73 o 
   1   2  15      112.96      140.36     11.31 o 
   2   2  15        0.04       -8.20      8.20 o 
   3   2  15      401.86      416.66     18.11 o 
   4   2  15     2017.63     1989.03     44.09 o 
   5   2  15        1.67      -10.36     10.36 o 
   6   2  15      304.19      315.32     24.25 o 
   7   2  15      277.99      284.55     33.17 o 
   8   2  15      341.03      337.87     55.78 o 
   9   2  15       50.99       21.18     34.04 o 
   1   3  15      221.03      218.55     13.55 o 
   2   3  15       86.97       82.44     10.62 o 
   3   3  15       51.04       35.67     11.26 o 
   4   3  15      108.69      100.51     13.24 o 
   5   3  15       98.70      120.84     13.02 o 
   6   3  15      397.33      339.58     25.14 o 
   7   3  15       51.25       65.53     20.65 o 
   8   3  15       30.46       -4.45     40.75 o 
   9   3  15        0.34       15.69     33.21 o 
   0   4  15      349.76      356.39     29.54 o 
   1   4  15        0.59       -7.44      7.44 o 
   2   4  15       40.64       30.73     10.75 o 
   3   4  15        9.10       -2.41     11.26 o 
   4   4  15      392.28      361.77     18.33 o 
   5   4  15        0.35      -11.63     11.63 o 
   6   4  15       91.91       94.15     20.15 o 
   7   4  15        0.17        8.53     21.66 o 
   8   4  15        4.03       -7.88     31.32 o 
   9   4  15        0.00      -13.54     33.39 o 
   1   5  15      390.68      337.52     15.69 o 
   2   5  15       39.41       33.29     12.13 o 
   3   5  15       77.09       76.47     13.53 o 
   4   5  15       48.48       56.44     13.49 o 
   5   5  15      119.16      114.56     14.85 o 
   6   5  15      162.36      155.21     18.06 o 
   7   5  15       87.53      124.98     23.68 o 
   8   5  15      100.27      121.56     34.09 o 
   9   5  15        0.01      -24.39     24.39 o 
   0   6  15       17.40       40.88     14.36 o 
   1   6  15      250.24      219.07     15.73 o 
   2   6  15       12.41       -4.38     11.70 o 
   3   6  15      626.02      580.35     22.71 o 
   4   6  15      549.92      514.01     22.70 o 
   5   6  15       48.96       65.52     14.25 o 
   6   6  15       91.73      121.38     19.74 o 
   7   6  15      143.32       94.23     25.43 o 
   8   6  15      210.95      179.05     30.38 o 
   1   7  15      293.98      310.38     16.46 o 
   2   7  15        4.58       15.11     13.05 o 
   3   7  15        6.48       -5.35     13.63 o 
   4   7  15       19.89       25.61     13.98 o 
   5   7  15       83.34       92.11     15.18 o 
   6   7  15      195.37      183.08     22.39 o 
   7   7  15       68.68       68.31     21.73 o 
   8   7  15       19.40       34.32     27.39 o 
   0   8  15        1.20      -13.18     13.18 o 
   1   8  15       22.67       19.86     13.41 o 
   2   8  15      314.00      310.32     22.57 o 
   3   8  15        7.12       13.07     13.61 o 
   4   8  15      171.89      154.78     16.91 o 
   5   8  15        0.34      -13.66     14.58 o 
   6   8  15        1.86        1.07     18.19 o 
   7   8  15        3.33        7.64     20.58 o 
   8   8  15       17.10        5.42     22.70 o 
   1   9  15       41.45       29.39     15.59 o 
   2   9  15        0.24       -2.50     13.49 o 
   3   9  15       46.89       55.22     18.54 o 
   4   9  15      197.69      174.20     17.61 o 
   5   9  15       37.42       30.59     20.28 o 
   6   9  15       19.40       29.32     19.93 o 
   7   9  15       24.71       37.19     23.00 o 
   0  10  15       10.31       49.91     35.82 o 
   1  10  15       11.58       21.53     15.24 o 
   2  10  15        0.60        3.18     14.17 o 
   3  10  15       60.64       71.96     17.16 o 
   4  10  15       91.29       71.47     16.57 o 
   5  10  15        2.72      -18.72     27.50 o 
   6  10  15        0.02       -6.49     21.60 o 
   7  10  15       46.79       41.50     24.18 o 
   1  11  15        1.03        9.26     14.95 o 
   2  11  15       56.39       45.46     17.12 o 
   3  11  15        0.00       13.46     14.81 o 
   4  11  15       13.10       24.21     16.90 o 
   5  11  15        4.74       -0.64     21.93 o 
   6  11  15       15.82      -22.22     22.22 o 
   0  12  15        1.57       20.77     25.77 o 
   1  12  15        0.63       38.38     15.99 o 
   2  12  15       61.68       76.89     17.62 o 
   3  12  15       39.89       61.81     16.87 o 
   4  12  15       29.59       45.26     20.25 o 
   5  12  15        6.57      -14.41     22.62 o 
   6  12  15        0.04       11.13     25.93 o 
   1  13  15       22.85       13.23     20.25 o 
   2  13  15       42.77       81.02     18.87 o 
   3  13  15        5.75       35.36     21.84 o 
   4  13  15        1.85       22.85     20.28 o 
   5  13  15       13.50      -17.40     23.45 o 
   0  14  15       49.74       67.99     30.25 o 
   1  14  15        8.32       28.16     22.21 o 
   2  14  15       17.62       17.04     19.06 o 
   3  14  15       17.37       34.38     22.63 o 
   4  14  15       10.95       22.80     28.19 o 
   1  15  15        6.25       33.44     21.51 o 
   2  15  15       26.83       58.97     25.90 o 
   0   0  16     1389.50     1416.83     71.90 o 
   1   0  16      146.27      143.34     16.27 o 
   2   0  16      111.78      160.62     16.19 o 
   3   0  16     2560.23     2524.53     57.03 o 
   4   0  16     1558.30     1502.18     47.95 o 
   5   0  16       66.43       78.66     18.70 o 
   6   0  16      585.01      709.38     37.86 o 
   7   0  16       52.38       94.06     43.87 o 
   8   0  16       24.80       47.34     45.03 o 
   9   0  16       90.66      111.85     49.47 o 
   1   1  16       24.13       28.11      9.06 o 
   2   1  16      576.28      538.58     15.81 o 
   3   1  16       93.67       99.77     13.35 o 
   4   1  16       77.51       66.24     12.85 o 
   5   1  16        0.35       -7.30     10.72 o 
   6   1  16       76.07      112.11     15.42 o 
   7   1  16        3.13       26.80     32.73 o 
   8   1  16      191.01      180.40     51.01 o 
   9   1  16        0.64       53.24     38.50 o 
   0   2  16      239.32      220.63     15.50 o 
   1   2  16       16.44       12.11      9.53 o 
   2   2  16        0.42       -3.13     10.21 o 
   3   2  16        0.00        0.82     11.22 o 
   4   2  16       98.28       70.51     12.19 o 
   5   2  16        6.02        8.41     11.18 o 
   6   2  16       21.19       37.46     17.49 o 
   7   2  16       12.61      -25.42     38.13 o 
   8   2  16       35.91       85.90     53.03 o 
   9   2  16        1.20       -3.53     34.41 o 
   1   3  16       23.01        4.83     10.35 o 
   2   3  16     1711.49     1618.96     32.32 o 
   3   3  16       69.16       58.80     13.10 o 
   4   3  16       90.70      128.47     13.99 o 
   5   3  16       66.82       82.35     13.41 o 
   6   3  16        0.62       15.72     18.15 o 
   7   3  16        8.53       -6.91     32.81 o 
   8   3  16      238.38      357.90     56.61 o 
   9   3  16        2.83       37.47     36.02 o 
   0   4  16     2219.45     2364.86     56.39 o 
   1   4  16       85.97       70.39     11.90 o 
   2   4  16      107.78      111.07     13.82 o 
   3   4  16      788.79      822.09     26.33 o 
   4   4  16      942.67      867.82     34.88 o 
   5   4  16        3.67       -3.58     12.73 o 
   6   4  16      311.06      416.72     26.99 o 
   7   4  16      130.25      125.16     28.89 o 
   8   4  16      202.76      203.51     29.55 o 
   9   4  16       84.84       79.49     38.44 o 
   1   5  16       93.02       61.46     10.92 o 
   2   5  16     1081.43     1098.67     29.51 o 
   3   5  16       36.99        6.97     13.13 o 
   4   5  16       61.76       74.29     14.61 o 
   5   5  16       49.56       42.30     13.99 o 
   6   5  16        0.03      -11.70     18.80 o 
   7   5  16       42.18       34.71     26.55 o 
   8   5  16       75.22      109.04     28.92 o 
   0   6  16      290.20      290.28     18.88 o 
   1   6  16       23.24       24.68     11.22 o 
   2   6  16       14.16       22.92     13.16 o 
   3   6  16        6.25        1.04     13.25 o 
   4   6  16       40.20       62.72     14.54 o 
   5   6  16      101.40       87.54     15.32 o 
   6   6  16       13.07       16.71     17.56 o 
   7   6  16        5.28      -13.83     19.52 o 
   8   6  16        0.73       10.11     26.16 o 
   1   7  16       79.02       65.30     14.13 o 
   2   7  16       35.90       48.10     14.32 o 
   3   7  16      152.64      134.62     16.61 o 
   4   7  16       12.80       -2.10     13.78 o 
   5   7  16       14.31        2.40     14.53 o 
   6   7  16        0.98       24.81     18.98 o 
   7   7  16       12.70      -14.77     23.94 o 
   8   7  16       72.95       63.97     23.84 o 
   0   8  16       88.29      100.86     22.24 o 
   1   8  16      160.23      176.53     17.14 o 
   2   8  16       75.85       90.63     15.16 o 
   3   8  16      223.84      226.32     19.41 o 
   4   8  16       57.63       66.46     16.10 o 
   5   8  16        1.40      -16.00     16.00 o 
   6   8  16       69.74      106.06     22.04 o 
   7   8  16       22.21       18.94     22.25 o 
   1   9  16        6.84       23.56     17.29 o 
   2   9  16      196.70      243.61     29.54 o 
   3   9  16       10.43        7.55     16.29 o 
   4   9  16      116.95      118.59     17.81 o 
   5   9  16        7.08        2.62     18.52 o 
   6   9  16        4.10       22.76     21.89 o 
   7   9  16        5.00      -14.31     27.99 o 
   0  10  16       53.66       34.02     29.72 o 
   1  10  16       13.51       21.93     17.32 o 
   2  10  16       34.02       55.24     16.38 o 
   3  10  16       22.51       36.97     16.22 o 
   4  10  16       23.19       11.55     17.00 o 
   5  10  16       15.90        1.47     19.29 o 
   6  10  16        4.55      -17.46     22.15 o 
   7  10  16       29.52       40.92     25.06 o 
   1  11  16       14.98       17.46     15.48 o 
   2  11  16       78.10      106.27     18.22 o 
   3  11  16       19.29       -0.53     15.19 o 
   4  11  16        0.11       -6.35     16.40 o 
   5  11  16        7.99       16.32     21.91 o 
   6  11  16        0.68      -23.24     23.24 o 
   0  12  16      123.08      158.36     34.50 o 
   1  12  16       21.93       44.88     19.27 o 
   2  12  16       23.44       36.99     17.58 o 
   3  12  16       37.77       32.42     23.17 o 
   4  12  16        7.95       17.84     19.61 o 
   5  12  16        1.29       -5.44     23.32 o 
   1  13  16        0.38        6.46     18.67 o 
   2  13  16       96.22      117.38     20.91 o 
   3  13  16       10.74       10.37     19.77 o 
   4  13  16       23.51       45.74     24.18 o 
   0  14  16       21.19        4.65     29.26 o 
   1  14  16       15.39        5.59     19.82 o 
   2  14  16        0.03       48.26     22.02 o 
   3  14  16        2.28       18.92     24.40 o 
   1  15  16        1.76       18.20     21.69 o 
   1   1  17        1.14       -9.10      9.10 o 
   2   1  17      284.94      319.69     15.95 o 
   3   1  17      364.43      381.58     18.38 o 
   4   1  17      960.06      977.14     33.99 o 
   5   1  17       48.87       30.60     13.50 o 
   6   1  17       88.76      109.36     15.99 o 
   7   1  17      102.73      136.52     40.47 o 
   8   1  17       82.89      102.05     38.44 o 
   9   1  17       20.13       61.77     40.78 o 
   0   2  17      721.94      752.87     38.96 o 
   1   2  17       49.98       41.31     10.87 o 
   2   2  17      719.22      684.77     22.17 o 
   3   2  17     1627.07     1488.25     32.97 o 
   4   2  17       14.36        8.69     14.27 o 
   5   2  17      146.03       97.28     15.83 o 
   6   2  17      396.15      395.49     22.97 o 
   7   2  17       84.56       69.25     32.36 o 
   8   2  17        0.92        0.21     35.39 o 
   1   3  17       40.88       30.86     12.08 o 
   2   3  17       63.76       90.80     13.87 o 
   3   3  17      103.42       93.81     14.92 o 
   4   3  17      507.11      522.95     22.28 o 
   5   3  17       47.65       42.08     14.50 o 
   6   3  17       61.09       92.89     19.12 o 
   7   3  17       52.96       55.33     35.55 o 
   8   3  17       29.05       -9.62     26.87 o 
   0   4  17      151.23      153.42     16.86 o 
   1   4  17       14.24       -5.21     12.35 o 
   2   4  17       70.35       52.44     17.54 o 
   3   4  17      224.54      243.56     19.55 o 
   4   4  17       74.00       69.68     14.90 o 
   5   4  17       16.70       11.17     13.23 o 
   6   4  17       52.65       57.53     19.62 o 
   7   4  17        0.02      -21.36     32.70 o 
   8   4  17        0.74       20.16     32.02 o 
   1   5  17       14.40        8.87     12.00 o 
   2   5  17      244.66      248.76     17.86 o 
   3   5  17      324.04      318.85     19.77 o 
   4   5  17      905.79      861.52     33.84 o 
   5   5  17       68.20       62.08     14.84 o 
   6   5  17       23.60       56.60     18.93 o 
   7   5  17       29.09       10.91     32.35 o 
   8   5  17       55.90       61.22     43.38 o 
   0   6  17      469.20      477.25     32.34 o 
   1   6  17      166.60      146.26     15.72 o 
   2   6  17      584.53      576.05     26.35 o 
   3   6  17      366.70      347.46     20.87 o 
   4   6  17        2.01       18.06     14.20 o 
   5   6  17       23.15       11.27     15.19 o 
   6   6  17      257.60      278.02     26.57 o 
   7   6  17       57.33       56.71     21.49 o 
   8   6  17       10.75       -9.43     26.92 o 
   1   7  17       25.71       26.98     14.06 o 
   2   7  17      117.80      126.14     18.25 o 
   3   7  17        4.38        3.23     14.45 o 
   4   7  17      432.83      433.50     24.02 o 
   5   7  17        0.00       -0.27     18.50 o 
   6   7  17       24.07      -23.66     23.66 o 
   7   7  17       30.39       34.72     22.87 o 
   0   8  17        0.67       -4.00     26.89 o 
   1   8  17        2.78      -15.96     15.96 o 
   2   8  17        4.69       19.32     16.10 o 
   3   8  17       97.39       78.73     18.14 o 
   4   8  17       16.79        8.28     17.42 o 
   5   8  17        0.08      -21.79     21.79 o 
   6   8  17        0.28        6.04     25.30 o 
   7   8  17        5.30        3.83     23.10 o 
   1   9  17       14.53        3.59     17.22 o 
   2   9  17       11.30       10.87     16.36 o 
   3   9  17       46.41       51.54     18.02 o 
   4   9  17      114.25      146.14     21.32 o 
   5   9  17       26.82       45.54     20.67 o 
   6   9  17       13.79        0.00     22.53 o 
   7   9  17        0.61      -22.79     22.79 o 
   0  10  17       62.57       79.34     84.06 o 
   1  10  17       39.28       22.44     18.70 o 
   2  10  17       97.40      128.92     22.03 o 
   3  10  17       74.72       68.50     20.11 o 
   4  10  17        3.10       16.39     17.36 o 
   5  10  17        0.04        7.02     22.11 o 
   6  10  17       17.25      -17.37     23.26 o 
   1  11  17        3.73       33.68     19.66 o 
   2  11  17       35.33       35.77     19.02 o 
   3  11  17        7.86       33.55     17.83 o 
   4  11  17       36.88       53.47     21.64 o 
   5  11  17       12.96      -13.37     22.75 o 
   0  12  17        8.32       33.87     34.87 o 
   1  12  17        3.47       12.78     18.08 o 
   2  12  17       31.33       56.87     19.04 o 
   3  12  17       26.82       61.80     19.74 o 
   4  12  17        3.69       58.45     23.67 o 
   5  12  17        0.29       -6.66     24.49 o 
   1  13  17        0.00       21.44     20.17 o 
   2  13  17       30.44       44.92     21.09 o 
   3  13  17        3.39       19.22     21.38 o 
   4  13  17       93.50       65.63     29.96 o 
   0  14  17       56.16      110.44     33.52 o 
   1  14  17       10.06       10.98     21.31 o 
   2  14  17       51.08       36.69     22.51 o 
   0   0  18     1140.55      916.71     43.91 o 
   1   0  18      516.96      587.81     27.13 o 
   2   0  18      133.14      153.17     24.00 o 
   3   0  18      390.43      338.88     27.86 o 
   4   0  18      345.58      291.17     34.66 o 
   5   0  18       76.03       96.25     22.37 o 
   6   0  18      387.85      432.93     37.24 o 
   7   0  18       33.16       37.46     29.35 o 
   8   0  18       69.13       20.01     64.04 o 
   1   1  18      405.58      407.86     16.61 o 
   2   1  18       10.71       20.45     12.02 o 
   3   1  18        6.52      -11.66     12.52 o 
   4   1  18      149.13      166.48     17.07 o 
   5   1  18      120.25      125.50     16.58 o 
   6   1  18        9.33       -4.68     18.45 o 
   7   1  18       69.68       82.63     25.10 o 
   8   1  18       15.42       -2.71     35.34 o 
   0   2  18      275.84      289.44     18.71 o 
   1   2  18      109.50      109.80     12.86 o 
   2   2  18       31.71       15.32     12.90 o 
   3   2  18       99.37       95.36     15.03 o 
   4   2  18        6.95       -2.00     13.00 o 
   5   2  18        1.10        2.16     13.95 o 
   6   2  18        4.63      -10.35     17.20 o 
   7   2  18        0.71       -7.42     17.64 o 
   8   2  18       10.45      -20.93     23.84 o 
   1   3  18      741.06      736.96     24.40 o 
   2   3  18      272.53      233.78     18.34 o 
   3   3  18       63.24       68.69     13.90 o 
   4   3  18      305.30      318.65     19.07 o 
   5   3  18       18.03       22.94     14.18 o 
   6   3  18        9.52       12.52     18.59 o 
   7   3  18      131.59      124.81     30.81 o 
   8   3  18       27.52       36.77     28.51 o 
   0   4  18     2086.66     1931.55     85.71 o 
   1   4  18      544.05      592.18     24.05 o 
   2   4  18       96.56       67.07     14.84 o 
   3   4  18      129.71      123.42     15.51 o 
   4   4  18      159.95      149.55     16.91 o 
   5   4  18       19.50       12.07     16.19 o 
   6   4  18      318.88      389.15     52.57 o 
   7   4  18        0.06        3.95     20.97 o 
   8   4  18        1.28       21.76     31.66 o 
   1   5  18      318.80      341.09     24.69 o 
   2   5  18       46.87       43.15     13.16 o 
   3   5  18       80.23       75.41     15.19 o 
   4   5  18       30.61       50.03     15.95 o 
   5   5  18       95.43       72.72     17.03 o 
   6   5  18        4.47      -14.66     20.81 o 
   7   5  18       42.47       67.64     24.17 o 
   8   5  18        8.81       -8.31     26.91 o 
   0   6  18        1.97        1.80     23.61 o 
   1   6  18        8.98       24.83     13.22 o 
   2   6  18       88.76       90.69     16.84 o 
   3   6  18       84.60       96.48     18.72 o 
   4   6  18       16.55       38.55     16.55 o 
   5   6  18        0.31       -8.57     17.09 o 
   6   6  18        4.66       -8.29     21.32 o 
   7   6  18        1.90       -8.55     22.96 o 
   1   7  18       48.49       53.58     18.39 o 
   2   7  18        2.05       14.61     22.38 o 
   3   7  18       16.90       33.21     17.12 o 
   4   7  18      171.90      159.88     21.18 o 
   5   7  18        0.54        2.49     19.02 o 
   6   7  18        4.67        8.34     22.93 o 
   7   7  18       19.74        2.39     26.26 o 
   0   8  18      247.49      221.12     49.03 o 
   1   8  18       46.89       39.85     18.59 o 
   2   8  18       14.15        6.14     16.14 o 
   3   8  18        2.89        6.41     16.97 o 
   4   8  18      107.19       83.59     19.52 o 
   5   8  18        2.16      -16.38     24.38 o 
   6   8  18      147.82      229.68     28.18 o 
   7   8  18        6.23       -4.85     32.74 o 
   1   9  18      147.35      120.84     24.92 o 
   2   9  18        7.46       -1.15     17.99 o 
   3   9  18       17.29      -11.76     17.16 o 
   4   9  18        4.68       17.75     21.33 o 
   5   9  18      185.08      179.38     25.84 o 
   6   9  18        2.87       14.17     32.44 o 
   0  10  18       78.10       57.86     55.04 o 
   1  10  18        7.84        3.07     20.98 o 
   2  10  18       36.11       34.75     20.12 o 
   3  10  18        2.60       10.70     19.27 o 
   4  10  18        3.85      -14.08     17.15 o 
   5  10  18        6.12      -21.95     21.95 o 
   6  10  18        0.11       16.28     24.47 o 
   1  11  18       15.68       19.80     23.69 o 
   2  11  18        8.63       15.49     21.26 o 
   3  11  18       49.50       53.47     20.66 o 
   4  11  18       20.91       14.25     25.84 o 
   5  11  18        1.30       10.04     23.13 o 
   0  12  18      129.23      155.91     33.25 o 
   1  12  18       32.54       10.98     19.51 o 
   2  12  18        2.42        0.84     19.96 o 
   3  12  18        1.35       11.64     18.73 o 
   4  12  18        4.42       35.83     24.52 o 
   1  13  18       66.46      113.28     23.59 o 
   2  13  18        1.09       15.75     21.43 o 
   3  13  18        9.81        8.69     27.20 o 
   0  14  18       14.30       39.89     31.90 o 
   1   1  19      576.99      626.61     27.47 o 
   2   1  19      144.32      145.30     16.32 o 
   3   1  19       24.15       -6.34     13.72 o 
   4   1  19       18.92        7.36     14.25 o 
   5   1  19      301.02      282.80     20.84 o 
   6   1  19       18.98       -0.89     18.57 o 
   7   1  19       60.21       48.17     30.91 o 
   8   1  19        2.76       32.02     48.11 o 
   0   2  19      586.46      464.70     54.60 o 
   1   2  19      629.18      705.04     25.40 o 
   2   2  19        1.84        3.18     13.61 o 
   3   2  19      189.74      187.41     17.81 o 
   4   2  19       31.18        2.84     15.33 o 
   5   2  19        3.97       51.56     16.36 o 
   6   2  19        8.11       -3.38     17.58 o 
   7   2  19      270.97      331.79     32.58 o 
   8   2  19        1.11      -27.69     31.78 o 
   1   3  19      283.52      299.41     19.61 o 
   2   3  19        1.31        3.85     14.28 o 
   3   3  19       14.92        2.56     15.68 o 
   4   3  19       67.01       51.29     15.79 o 
   5   3  19      172.42      191.68     21.10 o 
   6   3  19        0.26        0.34     19.35 o 
   7   3  19       14.88       40.34     21.24 o 
   8   3  19        0.20      -26.19     26.19 o 
   0   4  19       90.17       98.06     27.17 o 
   1   4  19        6.84       -6.67     13.59 o 
   2   4  19       12.69       21.73     15.42 o 
   3   4  19       75.40       61.86     16.52 o 
   4   4  19       30.41        8.62     16.84 o 
   5   4  19        0.05       12.68     16.72 o 
   6   4  19        0.04       -9.52     21.04 o 
   7   4  19        3.28       -7.50     21.84 o 
   1   5  19      218.70      218.93     22.86 o 
   2   5  19      235.16      213.83     19.51 o 
   3   5  19        6.49        1.64     15.38 o 
   4   5  19        3.52       -0.19     16.06 o 
   5   5  19      132.81      169.06     24.31 o 
   6   5  19       13.60       60.96     23.53 o 
   7   5  19       50.25       26.78     29.18 o 
   0   6  19      386.51      296.98     43.03 o 
   1   6  19      172.01      188.17     22.88 o 
   2   6  19        0.39       -6.15     14.68 o 
   3   6  19       33.91       19.37     17.38 o 
   4   6  19        3.13      -16.62     16.62 o 
   5   6  19       12.71       48.36     21.43 o 
   6   6  19       40.09       38.87     27.73 o 
   7   6  19       99.96      126.26     27.70 o 
   1   7  19      207.19      156.15     25.67 o 
   2   7  19        6.58       17.66     17.77 o 
   3   7  19        0.23      -12.51     16.54 o 
   4   7  19       19.61       33.98     18.59 o 
   5   7  19      148.50      143.31     23.58 o 
   6   7  19        2.62       -1.71     24.63 o 
   7   7  19       22.45       45.82     24.84 o 
   0   8  19       30.13        7.00     28.30 o 
   1   8  19        2.86       34.30     21.25 o 
   2   8  19        0.12        2.74     18.39 o 
   3   8  19        1.80        2.37     17.21 o 
   4   8  19       69.20       40.82     24.94 o 
   5   8  19       47.15       79.68     23.21 o 
   6   8  19       12.44       41.73     23.93 o 
   1   9  19        2.35      -20.64     20.64 o 
   2   9  19       38.87       30.80     19.61 o 
   3   9  19       20.08       24.03     21.61 o 
   4   9  19        9.16       29.04     19.54 o 
   5   9  19        7.64      -17.39     30.36 o 
   6   9  19       11.06       30.81     24.79 o 
   0  10  19       47.63       27.35     31.82 o 
   1  10  19       35.71       10.07     22.50 o 
   2  10  19       37.52       -0.81     22.19 o 
   3  10  19        0.06        8.80     20.28 o 
   4  10  19        3.34       12.60     21.94 o 
   5  10  19        0.33       -0.35     23.16 o 
   1  11  19       67.99       73.18     28.31 o 
   2  11  19       22.06       46.67     22.68 o 
   3  11  19        0.04        3.38     21.80 o 
   4  11  19       48.96       78.87     25.39 o 
   0  12  19       37.74       48.40     29.92 o 
   1  12  19        1.66        2.90     20.20 o 
   2  12  19        0.21       11.41     20.49 o 
   3  12  19        0.87       28.33     21.48 o 
   1  13  19       13.31       20.68     21.44 o 
   0   0  20      512.38      510.33     80.19 o 
   1   0  20       23.19        1.81     23.18 o 
   2   0  20       98.32      109.76     23.17 o 
   3   0  20      325.36      347.22     31.05 o 
   4   0  20        0.25        2.12     20.90 o 
   5   0  20       31.69       20.72     21.88 o 
   6   0  20      206.03      324.84     83.05 o 
   7   0  20      519.64      504.62     49.96 o 
   1   1  20        6.87       19.97     15.38 o 
   2   1  20       23.09       31.92     14.76 o 
   3   1  20      127.83       81.67     16.66 o 
   4   1  20       85.03       38.65     16.79 o 
   5   1  20       40.23       20.34     16.54 o 
   6   1  20       32.66       14.38     21.94 o 
   7   1  20       13.60       70.98     24.23 o 
   0   2  20       33.51       95.53     38.03 o 
   1   2  20       80.02       69.33     18.05 o 
   2   2  20        4.68      -15.35     15.36 o 
   3   2  20       46.08       23.92     17.14 o 
   4   2  20        7.50       -5.50     17.90 o 
   5   2  20        0.26       21.81     17.55 o 
   6   2  20        3.38        3.41     21.74 o 
   7   2  20        6.32      -23.45     26.00 o 
   1   3  20      162.91      134.02     22.75 o 
   2   3  20       56.61       63.23     17.57 o 
   3   3  20       20.49       14.33     19.19 o 
   4   3  20       97.33       67.50     18.18 o 
   5   3  20      144.64      168.75     21.23 o 
   6   3  20       20.30      -22.41     27.06 o 
   7   3  20       86.31       92.08     24.08 o 
   0   4  20       66.84       74.05     31.13 o 
   1   4  20      127.29      103.03     22.92 o 
   2   4  20       87.03       92.79     18.61 o 
   3   4  20      313.32      381.40     26.18 o 
   4   4  20       13.74       32.20     16.61 o 
   5   4  20       36.96       40.45     17.23 o 
   6   4  20      140.57      157.81     25.22 o 
   7   4  20      214.60      224.24     37.63 o 
   1   5  20        9.28       20.86     20.67 o 
   2   5  20        2.03      -13.06     17.58 o 
   3   5  20       47.74       14.08     16.66 o 
   4   5  20       96.00       79.49     18.35 o 
   5   5  20        0.37        3.12     17.83 o 
   6   5  20        0.51       10.06     23.39 o 
   7   5  20       20.81      -16.46     25.87 o 
   0   6  20       13.47      -25.09     27.57 o 
   1   6  20        0.01       -6.66     21.28 o 
   2   6  20        4.33       21.17     16.95 o 
   3   6  20        0.69      -13.59     16.36 o 
   4   6  20      102.40      126.07     23.57 o 
   5   6  20        5.52       26.65     21.33 o 
   6   6  20        0.07       20.73     24.81 o 
   1   7  20        0.07        2.23     20.46 o 
   2   7  20        4.78      -13.26     16.78 o 
   3   7  20       41.39       15.61     19.71 o 
   4   7  20       12.85       -4.10     17.77 o 
   5   7  20       59.14       51.13     22.24 o 
   6   7  20       13.25      -24.82     24.82 o 
   0   8  20      159.41      120.12     36.07 o 
   1   8  20        3.79        8.78     21.21 o 
   2   8  20       29.58       32.77     22.14 o 
   3   8  20       70.72       92.57     24.87 o 
   4   8  20        4.34      -16.78     18.73 o 
   5   8  20       12.87       22.82     28.89 o 
   6   8  20       17.44       25.44     41.85 o 
   1   9  20        5.76       16.47     21.95 o 
   2   9  20       89.51       84.22     24.93 o 
   3   9  20       39.20       53.93     22.21 o 
   4   9  20       26.10       16.90     21.24 o 
   5   9  20        1.71       16.69     24.09 o 
   0  10  20       10.52       -5.05     32.46 o 
   1  10  20        3.86        3.72     26.58 o 
   2  10  20       17.99       64.32     25.05 o 
   3  10  20       10.58       14.73     23.16 o 
   4  10  20       38.46       36.23     23.82 o 
   1  11  20       11.10       13.60     24.42 o 
   2  11  20        1.50        1.20     23.56 o 
   3  11  20        3.32       12.31     23.25 o 
   0  12  20       24.47       93.10     32.05 o 
   1  12  20       22.18       33.09     21.69 o 
   2  12  20       25.76       44.54     22.18 o 
   1   1  21      152.54      131.55     23.44 o 
   2   1  21      153.28      124.29     21.65 o 
   3   1  21        3.83      -14.78     16.52 o 
   4   1  21       37.68       20.34     18.35 o 
   5   1  21      100.14       81.61     26.70 o 
   6   1  21        2.88       23.96     33.20 o 
   7   1  21       32.64        5.15     24.41 o 
   0   2  21     2247.32     2078.39     92.68 o 
   1   2  21      100.16       93.31     22.50 o 
   2   2  21      139.12      122.18     21.98 o 
   3   2  21      110.73      151.43     20.76 o 
   4   2  21       74.14      115.91     19.83 o 
   5   2  21       52.61       26.91     18.76 o 
   6   2  21      310.22      312.64     32.61 o 
   7   2  21      145.93      195.60     29.55 o 
   1   3  21       18.29        0.30     24.93 o 
   2   3  21      160.72      151.90     22.35 o 
   3   3  21        1.18        2.24     17.21 o 
   4   3  21       19.45       19.80     17.83 o 
   5   3  21        0.02       -1.18     23.12 o 
   6   3  21        6.97       24.87     24.49 o 
   7   3  21        4.93       -8.64     43.80 o 
   0   4  21        5.53        7.57     28.98 o 
   1   4  21        4.51       13.84     28.36 o 
   2   4  21        0.37       -2.03     19.71 o 
   3   4  21        2.01       13.92     17.66 o 
   4   4  21        5.22        2.96     17.37 o 
   5   4  21       21.22       43.14     18.26 o 
   6   4  21        0.02      -10.43     22.07 o 
   1   5  21      133.83      112.61     36.40 o 
   2   5  21       64.75       62.62     22.46 o 
   3   5  21        4.10       26.08     20.04 o 
   4   5  21       10.42       15.52     16.95 o 
   5   5  21       97.55       73.55     27.00 o 
   6   5  21        6.93       39.38     24.04 o 
   0   6  21      935.46      800.14     62.22 o 
   1   6  21       48.59       51.60     22.43 o 
   2   6  21       37.11       77.17     23.66 o 
   3   6  21       55.88       44.58     19.81 o 
   4   6  21       19.66       57.31     18.76 o 
   5   6  21       86.70       76.11     22.25 o 
   6   6  21      120.77      172.72     31.37 o 
   1   7  21       24.60       42.28     22.68 o 
   2   7  21      111.57      104.75     24.90 o 
   3   7  21        4.79        1.48     18.55 o 
   4   7  21        8.63       16.31     21.08 o 
   5   7  21        4.10        5.76     21.96 o 
   0   8  21        0.20      -29.72     29.72 o 
   1   8  21        0.53        8.48     21.98 o 
   2   8  21        0.27        4.00     22.47 o 
   3   8  21       57.17       81.00     26.40 o 
   4   8  21       11.38       -3.08     21.05 o 
   5   8  21        1.21      -28.31     28.31 o 
   1   9  21        6.60       17.26     37.26 o 
   2   9  21       21.98       43.03     24.47 o 
   3   9  21        2.88        8.06     28.31 o 
   4   9  21        4.71      -12.66     28.02 o 
   0  10  21      218.27      226.49     44.56 o 
   1  10  21       26.08       13.76     24.34 o 
   2  10  21        9.67       41.11     25.44 o 
   3  10  21        1.66       -3.72     24.35 o 
   1  11  21        1.30      -10.38     24.64 o 
   2  11  21       36.07       79.63     27.24 o 
   0   0  22      927.36      812.54     88.06 o 
   1   0  22       55.11       53.44     31.04 o 
   2   0  22      120.58      142.89     35.29 o 
   3   0  22       56.09       73.24     27.90 o 
   4   0  22       66.50       47.62     28.01 o 
   5   0  22        0.74       46.65     27.51 o 
   6   0  22       96.59       48.18     37.38 o 
   1   1  22        3.70       31.04     20.72 o 
   2   1  22       22.97        5.91     32.64 o 
   3   1  22       16.40       -4.24     18.37 o 
   4   1  22        1.06       -3.20     18.40 o 
   5   1  22       48.69       48.73     19.59 o 
   6   1  22       15.89       -7.27     24.66 o 
   0   2  22       17.98        8.86     29.62 o 
   1   2  22       37.77       32.77     21.21 o 
   2   2  22       12.42       20.01     21.43 o 
   3   2  22       17.17       11.40     19.17 o 
   4   2  22        0.20      -17.31     17.31 o 
   5   2  22        4.68        0.66     20.73 o 
   6   2  22        7.47      -31.78     31.78 o 
   1   3  22      238.54      198.79     26.96 o 
   2   3  22       16.45       27.58     21.43 o 
   3   3  22       79.94      109.13     22.35 o 
   4   3  22       65.79       79.13     26.70 o 
   5   3  22      117.89       88.53     21.35 o 
   6   3  22        6.32      -21.16     24.66 o 
   0   4  22      383.97      382.58     47.27 o 
   1   4  22        0.43       -8.81     19.98 o 
   2   4  22      112.78      164.75     26.37 o 
   3   4  22        6.65       22.46     22.22 o 
   4   4  22       36.16       24.14     19.27 o 
   5   4  22        0.30       10.51     22.20 o 
   6   4  22      132.41      133.97     29.88 o 
   1   5  22       11.61       14.31     21.25 o 
   2   5  22        1.06       12.43     21.98 o 
   3   5  22       13.67       15.39     22.68 o 
   4   5  22       13.09       23.30     21.46 o 
   5   5  22        0.03      -15.60     19.69 o 
   0   6  22      115.95      108.59     35.04 o 
   1   6  22        2.96       -2.73     30.54 o 
   2   6  22        0.76       32.49     23.22 o 
   3   6  22        5.69       48.35     24.47 o 
   4   6  22        0.04       -0.26     18.92 o 
   5   6  22        6.49      -23.50     25.13 o 
   1   7  22       11.97       11.44     21.98 o 
   2   7  22       24.35       22.01     23.12 o 
   3   7  22        2.78       31.69     27.44 o 
   4   7  22        0.01        2.11     24.11 o 
   5   7  22       24.83       20.08     29.46 o 
   0   8  22      147.97       90.06     38.21 o 
   1   8  22       11.45      -16.32     22.24 o 
   2   8  22        3.25      -14.91     23.47 o 
   3   8  22        7.32        4.64     25.20 o 
   4   8  22       28.08       33.57     30.16 o 
   1   9  22        2.92       14.34     23.78 o 
   2   9  22        3.82      -13.34     27.44 o 
   3   9  22        0.20      -13.31     24.90 o 
   0  10  22       20.22       57.04     65.04 o 
   1  10  22        2.14      -10.84     24.44 o 
   2  10  22        0.37       22.29     25.32 o 
   1   1  23       18.13       24.44     21.21 o 
   2   1  23      140.77      177.34     27.20 o 
   3   1  23       31.38       31.38     22.72 o 
   4   1  23       84.88       88.61     24.50 o 
   5   1  23        1.18        3.39     19.43 o 
   6   1  23        6.01      -34.95     34.95 o 
   0   2  23      154.21      174.72     37.48 o 
   1   2  23       55.75       88.67     23.98 o 
   2   2  23       30.41       57.08     23.86 o 
   3   2  23      198.03      252.02     39.53 o 
   4   2  23       19.92       19.68     22.25 o 
   5   2  23       31.28       60.79     23.47 o 
   1   3  23      105.54      121.78     25.44 o 
   2   3  23       54.49       63.21     29.18 o 
   3   3  23        5.33       49.47     22.43 o 
   4   3  23       20.48       55.74     23.44 o 
   5   3  23       10.74       35.68     25.81 o 
   0   4  23       84.05       51.25     32.46 o 
   1   4  23        2.28      -20.21     20.21 o 
   2   4  23       10.25       15.58     22.75 o 
   3   4  23       12.72       29.59     23.72 o 
   4   4  23        2.09       48.27     26.93 o 
   5   4  23        2.25       25.71     29.96 o 
   1   5  23        4.50       30.28     23.22 o 
   2   5  23       87.36       83.62     28.02 o 
   3   5  23       14.99       13.71     23.12 o 
   4   5  23       56.33       75.04     26.26 o 
   5   5  23        0.93       20.80     30.97 o 
   0   6  23       61.82       39.86     52.03 o 
   1   6  23       44.93       68.71     26.29 o 
   2   6  23        4.79       14.17     29.42 o 
   3   6  23       85.65       82.23     26.94 o 
   4   6  23       22.58       86.01     26.14 o 
   1   7  23       75.67      110.11     26.73 o 
   2   7  23       41.50       85.09     27.15 o 
   3   7  23        3.39        8.71     33.80 o 
   4   7  23       12.24       46.31     26.09 o 
   0   8  23       15.87       72.73     41.03 o 
   1   8  23        0.00        3.65     23.98 o 
   2   8  23        0.30       10.21     24.99 o 
   3   8  23        0.96       17.76     25.26 o 
   1   9  23       31.52       84.77     31.78 o 
   2   9  23        2.93       32.49     26.70 o 
   0   0  24       11.52      -16.01     46.03 o 
   1   0  24       55.13       54.04     33.23 o 
   2   0  24        7.85       43.42     32.46 o 
   3   0  24       84.38       98.81     36.07 o 
   4   0  24       32.66       82.05     53.03 o 
   5   0  24       25.64        8.01     48.03 o 
   1   1  24      177.14      154.90     26.76 o 
   2   1  24      101.44      100.69     34.66 o 
   3   1  24        1.10       28.44     22.50 o 
   4   1  24       24.86        8.11     23.93 o 
   5   1  24       30.18       -3.75     35.02 o 
   0   2  24        6.70       47.54     31.82 o 
   1   2  24        6.69       19.24     22.25 o 
   2   2  24       25.30        6.63     22.63 o 
   3   2  24        8.32       36.71     23.12 o 
   4   2  24        0.86      -14.68     22.98 o 
   5   2  24        0.23       64.45     34.65 o 
   1   3  24       20.89       39.47     23.16 o 
   2   3  24      149.91      194.74     38.60 o 
   3   3  24       37.60       27.14     23.38 o 
   4   3  24      198.29      193.07     29.74 o 
   0   4  24        4.03       75.89     34.65 o 
   1   4  24        2.96       22.15     22.98 o 
   2   4  24        0.36       33.27     25.42 o 
   3   4  24       48.62       75.83     26.13 o 
   4   4  24       23.91       70.08     28.89 o 
   1   5  24      102.55       86.92     32.06 o 
   2   5  24       20.09       46.00     25.12 o 
   3   5  24        8.28       26.32     24.99 o 
   4   5  24       37.15      126.58     31.87 o 
   0   6  24        0.79      -36.89     56.04 o 
   1   6  24       19.87       32.26     24.69 o 
   2   6  24        1.94       11.78     24.35 o 
   3   6  24        4.04       -3.32     23.98 o 
   1   7  24       56.95       74.03     27.17 o 
   2   7  24       34.46       42.31     26.73 o 
   0   8  24        1.52        2.16     35.29 o 
   1   8  24       20.75       13.71     25.44 o 
   1   1  25       33.28       38.15     23.44 o 
   2   1  25        0.59       14.22     22.82 o 
   3   1  25        1.72       32.38     23.93 o 
   4   1  25       17.44      -23.25     23.25 o 
   0   2  25       43.62       37.68     33.23 o 
   1   2  25       62.44       76.22     25.47 o 
   2   2  25        0.03       -0.80     22.68 o 
   3   2  25       15.02      -12.36     23.47 o 
   4   2  25        8.80       17.95     31.49 o 
   1   3  25       43.49       57.41     25.22 o 
   2   3  25       38.95       73.27     26.23 o 
   3   3  25        0.06       11.84     23.95 o 
   0   4  25        1.26       32.02     33.96 o 
   1   4  25        5.03       32.38     24.99 o 
   2   4  25        9.97        1.26     23.93 o 
   3   4  25        0.00       -9.45     23.66 o 
   1   5  25       29.82       52.87     26.50 o 
   2   5  25       10.44       14.65     25.22 o 
   0   6  25       12.45       44.15     35.90 o 
   1   6  25       54.28      104.83     28.99 o 
   2   6  25        1.12      -15.40     24.79 o 
   0   0  26       65.54      166.11     60.04 o 
   1   0  26      160.72      153.23     41.04 o 
   2   0  26       27.50       21.52     34.65 o 
   1   1  26       13.83       16.26     23.81 o 
   2   1  26       20.71       47.85     25.12 o 
   0   2  26        1.54        8.01     33.96 o 
   1   2  26        6.87        5.77     23.93 o 
   2   2  26        4.17       21.46     24.44 o 
   1   3  26        6.23       25.75     25.26 o 
   2   3  26        0.67       33.46     24.96 o 
   0   4  26       41.63       45.24     42.03 o 
   1   4  26       65.54       84.13     27.99 o 
                                                 
